# Supplementary material for: Incidences of problematic cell lines are lower in papers that use RRIDs to identify cell lines
Source: eLife. 2019 Jan 29;8:e41676. doi: 10.7554/eLife.41676 (PMC6351100; doi:10.7554/eLife.41676)
Supplement: Figure 1—source data 1. [file elife-41676-fig1-data1.csv]

Year	Cell lines	STRICT Problematic cell lines	LOOSE Problematic cell lines	% STRICT Problematic	% LOOSE Problematic		R2 Strict	R2 Loose
1997	794	20	46	2.518891688	5.793450882	average Before	0.648	0.404
1998	1096	37	77	3.375912409	7.025547445	average After	0.525	0.547
1999	860	25	62	2.906976744	7.209302326
2000	842	21	51	2.494061758	6.057007126	t-test for difference in means	0.00185742	0.004534726
2001	914	24	61	2.625820569	6.673960613
2002	1267	57	127	4.498816101	10.02367798
2003	1476	58	152	3.929539295	10.29810298		305130
2004	1574	78	161	4.955527319	10.22871665		15615
2005	2481	118	215	4.756146715	8.66586054		0.051174909
2006	2987	116	262	3.883495146	8.771342484
2007	4177	185	366	4.42901604	8.762269571
2008	6236	256	514	4.105195638	8.242463117
2009	8142	373	684	4.581183984	8.400884304
2010	10999	480	996	4.364033094	9.05536867
2011	15856	824	1537	5.196770938	9.693491423
2012	22815	1167	2214	5.115055884	9.704142012
2013	31105	1664	3167	5.349622247	10.18164282
2014	36877	2038	3867	5.52647992	10.48621092
2015	43635	2244	4473	5.142660708	10.25094534
2016	51749	2711	5339	5.238748575	10.31710758
2017	52391	2776	5283	5.298619992	10.08379302
2018	6857	343	669	5.002187546	9.756453259
Years not included in the figure are below
1968	1	0	0
1969	2	0	2
1986	1	0	0
1987	2	0	0
1989	2	0	0
1990	2	0	0
1993	1	0	0
1996	20	0	2
