# Supplementary material for: Incidences of problematic cell lines are lower in papers that use RRIDs to identify cell lines
Source: eLife. 2019 Jan 29;8:e41676. doi: 10.7554/eLife.41676 (PMC6351100; doi:10.7554/eLife.41676)
Supplement: Figure 2—source data 1. [file elife-41676-fig2-data1.csv]

name	total cell lines detected	count problematic	percent problematic	unique count problematic	unique cell lines	unique problematic percentage	unique papers problematic	unique papers	percent papers problematic
total	305161	26418	8.657069547	1082	43809	2.469812139	24238	150459	16.10937199
PLoS ONE	59156	5383	9.099668673	464	12860	3.608087092	4852	28996	16.73334253
Oncotarget	31980	2636	8.242651657	290	6764	4.287403903	2357	11036	21.35737586
Scientific Reports	23963	2115	8.826106915	232	5413	4.285978201	1940	11843	16.38098455
Nucleic Acids Research	9507	526	5.532765331	89	2402	3.705245629	478	4288	11.14738806
Nature Communications	9132	560	6.132282085	115	2684	4.284649776	497	3411	14.57050718
The Journal of Cell Biology	8843	540	6.106524935	103	2339	4.403591278	502	4128	12.16085271
PLoS Pathogens	7307	422	5.775283974	93	1934	4.80868666	372	2930	12.69624573
Cell Death & Disease	4912	423	8.611563518	92	1506	6.108897742	384	1920	20
International Journal of Molecular Sciences	3873	435	11.23160341	89	1232	7.224025974	404	2202	18.34695731
The Journal of Experimental Medicine	3745	263	7.022696929	76	1382	5.499276411	240	1913	12.54573968
Oncogene	3664	223	6.086244541	79	1324	5.966767372	201	1174	17.120954
Molecular Biology of the Cell	3506	201	5.733029093	45	993	4.531722054	187	1552	12.04896907
eLife	3242	177	5.459592844	47	1162	4.04475043	162	1347	12.02672606
PLoS Genetics	2871	161	5.60780216	52	1204	4.318936877	154	1548	9.948320413
British Journal of Cancer	2692	289	10.73551263	86	1112	7.73381295	264	1290	20.46511628
Retrovirology	2286	79	3.455818023	39	662	5.891238671	68	873	7.789232532
International Journal of Nanomedicine	2155	308	14.29234339	52	580	8.965517241	286	1326	21.56862745
Molecular Cancer	2141	193	9.014479215	70	910	7.692307692	174	846	20.56737589
BioMed Research International	2032	258	12.69685039	56	771	7.263294423	242	1218	19.86863711
Journal of Cellular and Molecular Medicine	1853	174	9.39017809	46	713	6.451612903	158	968	16.32231405
BMC Genomics	1766	153	8.663646659	51	937	5.442902882	142	1107	12.82746161
Evidence-based Complementary and Alternative Medicine : eCAM	1717	190	11.06581246	34	535	6.355140187	180	1039	17.32435034
Nature	1524	82	5.380577428	31	624	4.967948718	77	686	11.2244898
Virology Journal	1499	135	9.006004003	37	487	7.597535934	126	838	15.03579952
mBio	1371	77	5.616338439	22	517	4.255319149	72	670	10.74626866
International Journal of Oncology	1311	111	8.466819222	46	647	7.109737249	100	545	18.34862385
Frontiers in Immunology	1310	83	6.335877863	26	548	4.744525547	78	693	11.25541126
Marine Drugs	1292	188	14.55108359	37	388	9.536082474	173	630	27.46031746
BMC Cancer	1230	108	8.780487805	32	451	7.095343681	106	870	12.18390805
Theranostics	1212	145	11.96369637	43	457	9.409190372	128	522	24.5210728
Frontiers in Microbiology	1180	133	11.27118644	33	544	6.066176471	128	773	16.55886158
Cancer Science	1058	94	8.884688091	40	490	8.163265306	88	451	19.51219512
PLoS Biology	1023	67	6.549364614	32	466	6.86695279	58	534	10.86142322
Viruses	996	67	6.726907631	27	368	7.336956522	62	452	13.71681416
Nature communications	995	60	6.030150754	27	425	6.352941176	60	395	15.18987342
Journal of Cancer	952	75	7.878151261	33	457	7.221006565	69	385	17.92207792
BMC Cell Biology	928	76	8.189655172	34	423	8.037825059	71	473	15.01057082
Molecular Medicine Reports	925	125	13.51351351	39	403	9.677419355	116	536	21.64179104
Oncology Letters	894	105	11.74496644	31	396	7.828282828	100	516	19.37984496
Genome Biology	861	59	6.852497096	21	396	5.303030303	57	455	12.52747253
EMBO Molecular Medicine	850	51	6	27	412	6.553398058	49	380	12.89473684
BMC Microbiology	845	124	14.67455621	29	395	7.341772152	120	560	21.42857143
Frontiers in Pharmacology	844	96	11.37440758	27	365	7.397260274	93	463	20.08639309
BMC Molecular Biology	836	74	8.851674641	31	390	7.948717949	64	370	17.2972973
OncoTargets and therapy	830	96	11.56626506	29	342	8.479532164	91	414	21.98067633
Oncogenesis	815	70	8.588957055	32	415	7.710843373	62	269	23.04832714
BMC Biotechnology	809	72	8.899876391	27	422	6.398104265	64	404	15.84158416
Molecular Therapy. Nucleic Acids	791	59	7.458912769	21	338	6.213017751	55	334	16.46706587
International Journal of Molecular Medicine	760	67	8.815789474	29	349	8.309455587	63	458	13.75545852
The Journal of General Physiology	749	85	11.34846462	8	187	4.278074866	81	525	15.42857143
International Journal of Biological Sciences	728	72	9.89010989	22	334	6.586826347	67	346	19.36416185
Mediators of Inflammation	723	57	7.883817427	22	257	8.560311284	57	474	12.02531646
PLoS Neglected Tropical Diseases	675	37	5.481481481	15	252	5.952380952	34	395	8.607594937
Journal of Virology	674	27	4.005934718	17	292	5.821917808	24	240	10
Oncology Reports	663	77	11.61387632	36	348	10.34482759	69	306	22.54901961
Nature cell biology	646	31	4.79876161	16	293	5.460750853	28	230	12.17391304
Oxidative Medicine and Cellular Longevity	637	93	14.59968603	19	251	7.569721116	88	442	19.90950226
Oncoimmunology	634	41	6.466876972	23	372	6.182795699	38	248	15.32258065
Cancer Cell International	624	78	12.5	34	308	11.03896104	72	361	19.94459834
Neoplasia (New York, N.Y.)	623	48	7.704654896	21	374	5.614973262	47	234	20.08547009
Cancer Medicine	584	64	10.95890411	32	355	9.014084507	53	278	19.0647482
BMC Complementary and Alternative Medicine	574	102	17.77003484	24	178	13.48314607	96	421	22.80285036
Human Molecular Genetics	561	48	8.556149733	18	255	7.058823529	44	274	16.05839416
The EMBO Journal	550	36	6.545454545	22	230	9.565217391	35	249	14.0562249
Bioscience Reports	549	50	9.107468124	27	273	9.89010989	45	272	16.54411765
Frontiers in Cellular and Infection Microbiology	544	60	11.02941176	16	205	7.804878049	54	319	16.92789969
Nature medicine	540	23	4.259259259	13	290	4.482758621	23	245	9.387755102
PLoS Computational Biology	535	51	9.53271028	26	276	9.420289855	43	308	13.96103896
Biochemical Journal	535	32	5.981308411	16	230	6.956521739	30	246	12.19512195
Nature chemical biology	523	17	3.250478011	10	255	3.921568627	16	194	8.24742268
Diabetes	519	51	9.826589595	12	193	6.21761658	50	373	13.40482574
Leukemia	508	39	7.677165354	17	275	6.181818182	33	234	14.1025641
Cell Cycle	508	22	4.330708661	16	250	6.4	22	179	12.29050279
EBioMedicine	505	32	6.336633663	18	287	6.271777003	32	206	15.53398058
Drug Design, Development and Therapy	488	59	12.09016393	21	240	8.75	53	263	20.15209125
Biology Open	482	29	6.01659751	18	261	6.896551724	28	281	9.964412811
Journal of Experimental & Clinical Cancer Research : CR	475	56	11.78947368	23	249	9.236947791	54	309	17.47572816
Journal of Biomedicine and Biotechnology	467	56	11.99143469	23	266	8.646616541	53	274	19.34306569
Experimental & Molecular Medicine	462	44	9.523809524	20	245	8.163265306	40	222	18.01801802
Nature structural & molecular biology	453	14	3.090507726	11	186	5.913978495	14	231	6.060606061
Nature immunology	443	26	5.869074492	16	189	8.465608466	24	210	11.42857143
FEBS Open Bio	430	39	9.069767442	23	227	10.13215859	35	242	14.46280992
Breast Cancer Research : BCR	423	8	1.891252955	4	132	3.03030303	8	246	3.25203252
Toxins	421	70	16.62707838	26	216	12.03703704	59	257	22.95719844
The Journal of Biological Chemistry	420	36	8.571428571	15	203	7.389162562	32	214	14.95327103
Aging (Albany NY)	415	27	6.506024096	14	215	6.511627907	25	213	11.7370892
Journal of Cell Science	404	20	4.95049505	11	173	6.358381503	19	181	10.49723757
Stem Cell Reports	404	15	3.712871287	10	249	4.016064257	15	267	5.617977528
Nature methods	400	23	5.75	13	183	7.103825137	20	188	10.63829787
Frontiers in Molecular Neuroscience	399	65	16.29072682	14	134	10.44776119	59	228	25.87719298
Frontiers in Plant Science	399	5	1.253132832	5	326	1.533742331	5	330	1.515151515
Frontiers in Oncology	388	31	7.989690722	19	265	7.169811321	25	154	16.23376623
Cell Reports	386	12	3.10880829	10	197	5.076142132	12	208	5.769230769
Nature genetics	384	21	5.46875	11	191	5.759162304	21	183	11.47540984
Redox Biology	381	37	9.711286089	11	209	5.263157895	36	227	15.85903084
BMC Research Notes	376	45	11.96808511	23	236	9.745762712	42	234	17.94871795
Journal of Biomedical Science	375	33	8.8	14	201	6.965174129	31	211	14.69194313
Frontiers in Cellular Neuroscience	374	48	12.8342246	14	167	8.383233533	45	247	18.21862348
Journal of Translational Medicine	373	39	10.45576408	24	230	10.43478261	38	243	15.63786008
Molecular Therapy. Methods & Clinical Development	371	21	5.660377358	13	178	7.303370787	19	167	11.37724551
Molecular Systems Biology	367	21	5.722070845	13	182	7.142857143	19	193	9.844559585
Veterinary Research	365	44	12.05479452	12	180	6.666666667	42	230	18.26086957
BMC Biology	359	24	6.685236769	17	222	7.657657658	23	186	12.3655914
Experimental and Therapeutic Medicine	353	45	12.74787535	22	201	10.94527363	44	255	17.25490196
Cell Death and Differentiation	352	18	5.113636364	10	197	5.076142132	17	141	12.05673759
Nutrients	350	75	21.42857143	20	175	11.42857143	72	234	30.76923077
Cell Communication and Signaling : CCS	348	23	6.609195402	19	208	9.134615385	22	173	12.71676301
Molecular Neurodegeneration	347	60	17.29106628	7	144	4.861111111	56	196	28.57142857
BMC Immunology	339	34	10.02949853	20	209	9.56937799	32	203	15.7635468
Journal of Nanobiotechnology	338	46	13.60946746	13	172	7.558139535	43	212	20.28301887
Nanoscale Research Letters	336	52	15.47619048	20	152	13.15789474	50	235	21.27659574
International Journal of Medical Sciences	327	44	13.45565749	18	183	9.836065574	42	192	21.875
BMC Neuroscience	325	41	12.61538462	12	153	7.843137255	40	222	18.01801802
Translational Oncology	325	39	12	21	237	8.860759494	31	115	26.95652174
BMB Reports	325	31	9.538461538	11	150	7.333333333	30	191	15.70680628
Frontiers in Physiology	325	22	6.769230769	10	179	5.586592179	22	207	10.62801932
Autophagy	322	19	5.900621118	11	191	5.759162304	18	130	13.84615385
The Scientific World Journal	319	32	10.03134796	14	212	6.603773585	32	186	17.20430108
Cell Death Discovery	319	26	8.150470219	16	175	9.142857143	26	131	19.84732824
Molecules and Cells	317	24	7.570977918	8	170	4.705882353	23	168	13.69047619
Biomolecules & Therapeutics	316	19	6.012658228	11	135	8.148148148	19	201	9.452736318
mAbs	314	33	10.50955414	13	178	7.303370787	28	131	21.3740458
Journal of Medicinal Chemistry	313	41	13.09904153	20	166	12.04819277	40	166	24.09638554
Science Advances	309	22	7.1197411	13	179	7.262569832	20	142	14.08450704
BMC Plant Biology	304	14	4.605263158	14	274	5.109489051	14	256	5.46875
Cancers	302	29	9.602649007	16	201	7.960199005	25	124	20.16129032
PeerJ	301	36	11.96013289	14	183	7.650273224	30	173	17.34104046
Data in Brief	299	31	10.36789298	12	175	6.857142857	31	203	15.27093596
Gene therapy	298	19	6.375838926	13	167	7.784431138	15	125	12
BMC Biochemistry	298	16	5.369127517	8	151	5.298013245	15	159	9.433962264
Disease Models & Mechanisms	294	27	9.183673469	19	197	9.644670051	26	167	15.56886228
Blood Cancer Journal	294	25	8.503401361	9	164	5.487804878	21	117	17.94871795
BMC Bioinformatics	286	29	10.13986014	15	171	8.771929825	27	210	12.85714286
Journal of Experimental Botany	285	3	1.052631579	3	232	1.293103448	3	210	1.428571429
Open Biology	282	17	6.028368794	10	145	6.896551724	14	141	9.929078014
BMC Veterinary Research	273	36	13.18681319	17	152	11.18421053	30	188	15.95744681
The Journal of General Virology	269	15	5.576208178	8	130	6.153846154	13	102	12.74509804
Cell Research	266	15	5.639097744	7	129	5.426356589	14	104	13.46153846
Cell Discovery	264	8	3.03030303	8	142	5.633802817	7	94	7.446808511
Molecular Therapy Oncolytics	262	25	9.541984733	13	175	7.428571429	21	75	28
Nature neuroscience	260	21	8.076923077	5	108	4.62962963	21	169	12.4260355
BMC Evolutionary Biology	257	12	4.6692607	6	198	3.03030303	12	180	6.666666667
Iranian Journal of Pharmaceutical Research : IJPR	255	41	16.07843137	13	111	11.71171171	38	143	26.57342657
SpringerPlus	254	22	8.661417323	11	164	6.707317073	22	138	15.94202899
Molecular Therapy	251	20	7.96812749	12	154	7.792207792	20	111	18.01801802
Cell & Bioscience	248	23	9.274193548	14	157	8.917197452	22	123	17.88617886
BMC Developmental Biology	248	11	4.435483871	9	176	5.113636364	11	164	6.707317073
Epigenetics & Chromatin	247	22	8.906882591	10	121	8.26446281	21	148	14.18918919
Genes & Cancer	245	20	8.163265306	15	172	8.720930233	17	92	18.47826087
Nature biotechnology	245	14	5.714285714	10	141	7.092198582	13	118	11.01694915
Emerging Infectious Diseases	244	27	11.06557377	10	105	9.523809524	23	178	12.92134831
Biochemistry and Biophysics Reports	244	20	8.196721311	12	154	7.792207792	19	147	12.92517007
Arthritis Research & Therapy	243	45	18.51851852	13	112	11.60714286	42	190	22.10526316
Stem Cells International	239	20	8.368200837	15	152	9.868421053	18	161	11.18012422
Oncoscience	230	19	8.260869565	13	174	7.471264368	17	84	20.23809524
The Korean Journal of Physiology & Pharmacology : Official Journal of the Korean Physiological Society and the Korean Society of Pharmacology	227	22	9.691629956	11	123	8.943089431	21	144	14.58333333
Biochemistry	222	14	6.306306306	10	137	7.299270073	14	124	11.29032258
Molecular Cell	222	2	0.900900901	2	89	2.247191011	2	118	1.694915254
Medical Science Monitor : International Medical Journal of Experimental and Clinical Research	220	31	14.09090909	12	123	9.756097561	31	183	16.93989071
BMC Systems Biology	217	28	12.90322581	15	137	10.94890511	26	140	18.57142857
mSphere	216	11	5.092592593	8	126	6.349206349	11	97	11.34020619
Cellular and Molecular Life Sciences	212	23	10.8490566	14	116	12.06896552	19	92	20.65217391
G3: Genes|Genomes|Genetics	208	12	5.769230769	8	152	5.263157895	12	145	8.275862069
Brazilian Journal of Medical and Biological Research	207	23	11.11111111	16	133	12.03007519	22	145	15.17241379
Journal of Immunology Research	205	31	15.12195122	17	131	12.97709924	31	130	23.84615385
Sensors (Basel, Switzerland)	203	20	9.852216749	9	140	6.428571429	20	153	13.07189542
Molecular Brain	203	17	8.374384236	6	89	6.741573034	16	117	13.67521368
Microbial Cell Factories	202	14	6.930693069	6	156	3.846153846	14	145	9.655172414
Lipids in Health and Disease	201	61	30.34825871	9	104	8.653846154	60	156	38.46153846
ACS Chemical Biology	199	9	4.522613065	5	110	4.545454545	9	97	9.278350515
BMC Proceedings	195	25	12.82051282	9	106	8.490566038	24	152	15.78947368
Frontiers in Endocrinology	195	21	10.76923077	15	121	12.39669421	21	100	21
Protein & Cell	194	11	5.670103093	7	111	6.306306306	10	73	13.69863014
Environmental Health Perspectives	192	22	11.45833333	11	104	10.57692308	21	136	15.44117647
The Journal of investigative dermatology	192	6	3.125	6	121	4.958677686	6	104	5.769230769
Particle and Fibre Toxicology	187	14	7.486631016	4	72	5.555555556	13	120	10.83333333
Journal of Korean Medical Science	186	26	13.97849462	15	136	11.02941176	24	121	19.83471074
Clinical Epigenetics	184	29	15.76086957	17	127	13.38582677	24	92	26.08695652
International Journal of Environmental Research and Public Health	184	25	13.58695652	13	131	9.923664122	23	130	17.69230769
Cell reports	183	9	4.918032787	8	104	7.692307692	9	91	9.89010989
Molecular Oncology	181	16	8.839779006	9	114	7.894736842	15	88	17.04545455
Cancer gene therapy	180	23	12.77777778	15	129	11.62790698	19	69	27.53623188
Aging Cell	178	16	8.988764045	8	98	8.163265306	16	110	14.54545455
Materials	175	17	9.714285714	9	84	10.71428571	15	136	11.02941176
Journal of Neuroinflammation	173	26	15.02890173	10	82	12.19512195	25	141	17.73049645
EMBO Reports	173	11	6.358381503	9	86	10.46511628	11	77	14.28571429
Medicine	171	25	14.61988304	7	108	6.481481481	24	100	24
ACS Nano	171	15	8.771929825	11	108	10.18518519	12	102	11.76470588
Molecular Pharmaceutics	170	22	12.94117647	13	103	12.62135922	20	85	23.52941176
Physiological Reports	170	13	7.647058824	9	95	9.473684211	12	122	9.836065574
Molecular Vision	168	20	11.9047619	8	64	12.5	20	151	13.24503311
Molecular Pain	167	20	11.9760479	3	72	4.166666667	20	115	17.39130435
Journal of Radiation Research	167	18	10.77844311	13	110	11.81818182	15	106	14.1509434
Carcinogenesis	166	14	8.43373494	9	116	7.75862069	13	58	22.4137931
Pharmacology Research & Perspectives	164	19	11.58536585	9	110	8.181818182	18	93	19.35483871
Cancer Immunology, Immunotherapy	161	6	3.726708075	6	123	4.87804878	6	66	9.090909091
Tumour Biology	160	23	14.375	16	126	12.6984127	21	75	28
Mucosal immunology	158	21	13.29113924	11	105	10.47619048	17	96	17.70833333
Journal of Molecular Signaling	157	6	3.821656051	5	84	5.952380952	6	77	7.792207792
The FASEB Journal	154	14	9.090909091	10	104	9.615384615	12	75	16
Breast Cancer Research and Treatment	154	6	3.896103896	5	93	5.376344086	6	42	14.28571429
Acta Neuropathologica Communications	152	23	15.13157895	6	101	5.940594059	22	98	22.44897959
Pharmaceuticals	151	24	15.89403974	14	105	13.33333333	22	79	27.84810127
Pharmacognosy Magazine	149	33	22.14765101	8	61	13.1147541	32	113	28.31858407
Genes	149	14	9.395973154	11	117	9.401709402	11	67	16.41791045
Nanomaterials	148	29	19.59459459	14	81	17.28395062	29	108	26.85185185
Chemical Science	148	19	12.83783784	10	78	12.82051282	19	82	23.17073171
Journal of Clinical Biochemistry and Nutrition	147	30	20.40816327	9	87	10.34482759	28	108	25.92592593
Proteome Science	147	12	8.163265306	7	102	6.862745098	12	89	13.48314607
Iranian Journal of Basic Medical Sciences	145	25	17.24137931	13	91	14.28571429	19	92	20.65217391
Cancer & Metabolism	145	9	6.206896552	8	104	7.692307692	8	52	15.38461538
Journal of the American Chemical Society	143	10	6.993006993	6	84	7.142857143	10	81	12.34567901
Toxicology Reports	142	23	16.1971831	11	94	11.70212766	21	90	23.33333333
BMC Genetics	141	6	4.255319149	4	122	3.278688525	6	93	6.451612903
RNA Biology	139	14	10.07194245	7	84	8.333333333	12	71	16.90140845
Acta Naturae	138	13	9.420289855	8	83	9.638554217	13	76	17.10526316
Journal of Proteome Research	138	7	5.072463768	5	89	5.617977528	7	80	8.75
BMC Pharmacology	136	25	18.38235294	11	79	13.92405063	23	89	25.84269663
Biochimica et Biophysica Acta	135	18	13.33333333	9	73	12.32876712	17	76	22.36842105
Immune Network	135	16	11.85185185	11	81	13.58024691	15	83	18.07228916
Cancer Biology & Therapy	134	11	8.208955224	10	101	9.900990099	10	49	20.40816327
Journal of Biomedical Research	132	19	14.39393939	14	95	14.73684211	13	57	22.80701754
Journal of Lipid Research	131	18	13.74045802	5	71	7.042253521	17	73	23.28767123
Chinese Journal of Cancer	130	22	16.92307692	15	102	14.70588235	18	53	33.96226415
Journal of Oncology	129	13	10.07751938	13	103	12.62135922	12	63	19.04761905
Frontiers in Genetics	128	11	8.59375	6	92	6.52173913	10	68	14.70588235
Journal of Extracellular Vesicles	127	13	10.23622047	7	91	7.692307692	11	57	19.29824561
Genomics Data	127	7	5.511811024	7	106	6.603773585	7	84	8.333333333
Respiratory Research	127	4	3.149606299	4	51	7.843137255	4	113	3.539823009
Cellular Microbiology	126	18	14.28571429	5	65	7.692307692	17	78	21.79487179
Gene Therapy	125	11	8.8	9	83	10.84337349	10	50	20
Natural Products and Bioprospecting	121	17	14.04958678	4	39	10.25641026	17	50	34
Journal of Hematology & Oncology	121	15	12.39669421	8	86	9.302325581	13	67	19.40298507
Nutrition Research and Practice	121	12	9.917355372	3	60	5	12	95	12.63157895
Genome Biology and Evolution	121	7	5.785123967	6	103	5.825242718	7	77	9.090909091
Journal of Veterinary Science	120	12	10	7	72	9.722222222	12	92	13.04347826
Emerging Microbes & Infections	120	7	5.833333333	6	65	9.230769231	7	58	12.06896552
Laboratory investigation; a journal of technical methods and pathology	120	6	5	5	95	5.263157895	6	64	9.375
The Journal of Pathology	117	5	4.273504274	5	105	4.761904762	5	47	10.63829787
European Journal of Immunology	117	5	4.273504274	3	76	3.947368421	5	77	6.493506494
EXCLI Journal	116	12	10.34482759	10	71	14.08450704	11	72	15.27777778
Biological Procedures Online	116	10	8.620689655	10	91	10.98901099	8	72	11.11111111
Antimicrobial Agents and Chemotherapy	115	16	13.91304348	7	71	9.85915493	14	67	20.89552239
The Journal of Veterinary Medical Science	114	9	7.894736842	7	76	9.210526316	8	73	10.95890411
F1000Research	114	8	7.01754386	8	88	9.090909091	7	70	10
Cell	112	2	1.785714286	2	61	3.278688525	2	68	2.941176471
Bioconjugate Chemistry	110	19	17.27272727	7	74	9.459459459	16	65	24.61538462
Frontiers in Neuroscience	110	14	12.72727273	5	73	6.849315068	13	74	17.56756757
Radiation Oncology (London, England)	110	7	6.363636364	7	75	9.333333333	6	76	7.894736842
PPAR Research	109	15	13.76146789	6	65	9.230769231	14	70	20
Acta Neuropathologica	108	18	16.66666667	8	71	11.26760563	16	60	26.66666667
Development (Cambridge, England)	108	6	5.555555556	6	67	8.955223881	6	79	7.594936709
Clinical and Developmental Immunology	107	17	15.88785047	9	81	11.11111111	15	65	23.07692308
AMB Express	107	11	10.28037383	9	96	9.375	10	70	14.28571429
Translational Psychiatry	106	8	7.547169811	4	70	5.714285714	8	78	10.25641026
Traffic (Copenhagen, Denmark)	105	7	6.666666667	6	58	10.34482759	7	58	12.06896552
Epigenetics	103	7	6.796116505	5	80	6.25	7	52	13.46153846
Proceedings of the National Academy of Sciences of the United States of America	103	7	6.796116505	7	74	9.459459459	6	56	10.71428571
Apoptosis	102	11	10.78431373	8	76	10.52631579	9	40	22.5
Stem Cells (Dayton, Ohio)	102	6	5.882352941	6	70	8.571428571	6	63	9.523809524
Chemistry Central Journal	99	21	21.21212121	12	62	19.35483871	17	53	32.0754717
Cancer Gene Therapy	99	10	10.1010101	7	81	8.641975309	8	36	22.22222222
Endocrine-Related Cancer	98	10	10.20408163	5	71	7.042253521	10	37	27.02702703
Critical Care	98	10	10.20408163	4	45	8.888888889	10	85	11.76470588
International Journal of Cancer. Journal International du Cancer	98	5	5.102040816	5	82	6.097560976	5	33	15.15151515
eNeuro	98	5	5.102040816	3	65	4.615384615	5	50	10
Developmental Cell	98	4	4.081632653	4	56	7.142857143	4	54	7.407407407
DNA Research: An International Journal for Rapid Publication of Reports on Genes and Genomes	97	5	5.154639175	4	82	4.87804878	5	58	8.620689655
Journal of Diabetes Research	94	9	9.574468085	6	53	11.32075472	9	78	11.53846154
Molecular and Cellular Biology	94	5	5.319148936	5	62	8.064516129	5	42	11.9047619
Journal of Ovarian Research	94	4	4.255319149	4	48	8.333333333	4	65	6.153846154
Influenza and Other Respiratory Viruses	94	1	1.063829787	1	15	6.666666667	1	82	1.219512195
International Journal of Cell Biology	88	7	7.954545455	6	61	9.836065574	7	55	12.72727273
Angiogenesis	88	3	3.409090909	3	45	6.666666667	3	36	8.333333333
Journal of Molecular Medicine (Berlin, Germany)	87	7	8.045977011	7	69	10.14492754	6	44	13.63636364
Molecular and Cellular Biochemistry	87	6	6.896551724	5	59	8.474576271	6	50	12
Biological Research	86	14	16.27906977	6	57	10.52631579	10	46	21.73913043
Archives of Toxicology	85	16	18.82352941	4	52	7.692307692	16	45	35.55555556
BioResearch Open Access	85	10	11.76470588	8	68	11.76470588	10	57	17.54385965
Gut	84	13	15.47619048	6	59	10.16949153	12	41	29.26829268
Neural Development	84	8	9.523809524	5	48	10.41666667	8	64	12.5
Pflugers Archiv	84	6	7.142857143	4	49	8.163265306	6	60	10
Journal of Bone and Mineral Research	84	6	7.142857143	5	55	9.090909091	5	43	11.62790698
Analytical Chemistry	84	4	4.761904762	3	66	4.545454545	4	60	6.666666667
Journal of Inflammation (London, England)	83	7	8.43373494	6	46	13.04347826	7	65	10.76923077
Neural Regeneration Research	82	16	19.51219512	6	37	16.21621622	16	66	24.24242424
Investigational New Drugs	82	9	10.97560976	8	72	11.11111111	7	31	22.58064516
Molecular Microbiology	81	5	6.172839506	3	65	4.615384615	4	56	7.142857143
Biomedical Optics Express	81	3	3.703703704	3	65	4.615384615	3	54	5.555555556
Toxicological Research	80	14	17.5	7	46	15.2173913	13	55	23.63636364
Stem Cell Research & Therapy	80	10	12.5	7	58	12.06896552	8	56	14.28571429
Journal for Immunotherapy of Cancer	80	5	6.25	4	54	7.407407407	5	62	8.064516129
Biotechnology for Biofuels	80	3	3.75	3	67	4.47761194	3	70	4.285714286
Cell and Tissue Research	79	12	15.18987342	8	57	14.03508772	9	29	31.03448276
Breast Cancer Research	79	4	5.063291139	3	41	7.317073171	4	52	7.692307692
Human Vaccines & Immunotherapeutics	78	12	15.38461538	8	53	15.09433962	12	52	23.07692308
Gastroenterology Research and Practice	78	10	12.82051282	5	55	9.090909091	10	48	20.83333333
Breast Cancer : Basic and Clinical Research	77	1	1.298701299	1	42	2.380952381	1	26	3.846153846
Brazilian Journal of Microbiology	76	17	22.36842105	8	54	14.81481481	16	55	29.09090909
Acta Pharmaceutica Sinica. B	76	17	22.36842105	7	47	14.89361702	16	47	34.04255319
Genes and immunity	76	6	7.894736842	5	45	11.11111111	6	42	14.28571429
Human Genomics	76	4	5.263157895	4	73	5.479452055	4	19	21.05263158
Infection and Immunity	76	3	3.947368421	3	47	6.382978723	2	44	4.545454545
Preventive Nutrition and Food Science	74	8	10.81081081	3	34	8.823529412	8	59	13.55932203
Stem Cells Translational Medicine	74	7	9.459459459	6	54	11.11111111	7	49	14.28571429
Parasites & Vectors	74	7	9.459459459	6	48	12.5	7	61	11.47540984
Vaccine	74	4	5.405405405	2	44	4.545454545	4	45	8.888888889
Frontiers in Aging Neuroscience	73	19	26.02739726	5	49	10.20408163	18	52	34.61538462
World Journal of Gastroenterology	73	14	19.17808219	2	46	4.347826087	14	54	25.92592593
MicrobiologyOpen	73	9	12.32876712	7	57	12.28070175	9	54	16.66666667
Journal of Natural Products	73	6	8.219178082	3	52	5.769230769	6	38	15.78947368
Brain	72	8	11.11111111	3	45	6.666666667	7	47	14.89361702
Mobile DNA	72	5	6.944444444	2	44	4.545454545	5	32	15.625
European Journal of Histochemistry : EJH	72	4	5.555555556	4	51	7.843137255	4	54	7.407407407
Nucleus	72	3	4.166666667	2	40	5	3	34	8.823529412
Beilstein Journal of Nanotechnology	71	11	15.49295775	5	47	10.63829787	10	45	22.22222222
EJNMMI Research	71	8	11.26760563	6	58	10.34482759	7	48	14.58333333
Haematologica	71	3	4.225352113	2	49	4.081632653	3	47	6.382978723
Malaria Journal	70	10	14.28571429	2	49	4.081632653	10	60	16.66666667
Disease Markers	70	10	14.28571429	7	59	11.86440678	10	47	21.27659574
Structure(London, England:1993)	70	1	1.428571429	1	48	2.083333333	1	40	2.5
The Journal of Immunology Author Choice	70	1	1.428571429	1	47	2.127659574	1	42	2.380952381
Journal of Neuro-Oncology	69	18	26.08695652	8	47	17.0212766	15	31	48.38709677
Journal of Ginseng Research	69	10	14.49275362	4	34	11.76470588	10	54	18.51851852
Virology	69	5	7.246376812	4	45	8.888888889	3	26	11.53846154
The Journal of Infectious Diseases	68	13	19.11764706	9	52	17.30769231	12	47	25.53191489
Clinical & Experimental Metastasis	68	6	8.823529412	6	63	9.523809524	5	26	19.23076923
Febs Letters	68	3	4.411764706	3	45	6.666666667	3	41	7.317073171
Integrative Cancer Therapies	67	12	17.91044776	5	45	11.11111111	11	34	32.35294118
Sarcoma	67	8	11.94029851	6	52	11.53846154	5	31	16.12903226
Histochemistry and Cell Biology	67	8	11.94029851	4	52	7.692307692	8	37	21.62162162
Cells	67	5	7.462686567	4	53	7.547169811	5	28	17.85714286
The Open Virology Journal	66	9	13.63636364	9	56	16.07142857	7	31	22.58064516
Bioinorganic Chemistry and Applications	65	10	15.38461538	7	46	15.2173913	8	35	22.85714286
Immunity	65	2	3.076923077	2	44	4.545454545	2	38	5.263157895
Biochemical Pharmacology	64	9	14.0625	8	51	15.68627451	7	33	21.21212121
Acta Histochemica et Cytochemica	64	5	7.8125	5	55	9.090909091	4	40	10
Genetics	64	1	1.5625	1	56	1.785714286	1	41	2.43902439
Journal of Traditional and Complementary Medicine	63	8	12.6984127	7	51	13.7254902	6	40	15
Pharmaceutics	63	5	7.936507937	4	47	8.510638298	5	35	14.28571429
Nature materials	61	7	11.47540984	5	47	10.63829787	7	32	21.875
Biomacromolecules	61	6	9.836065574	5	42	11.9047619	6	38	15.78947368
Purinergic Signalling	60	10	16.66666667	4	40	10	10	36	27.77777778
Bioinformatics	60	8	13.33333333	4	37	10.81081081	8	48	16.66666667
Heliyon	60	6	10	5	52	9.615384615	6	36	16.66666667
Signal Transduction and Targeted Therapy	60	4	6.666666667	3	53	5.660377358	4	20	20
Biomolecules	60	4	6.666666667	4	49	8.163265306	2	38	5.263157895
Journal of RNAi and Gene Silencing : An International Journal of RNA and Gene Targeting Research	60	3	5	3	42	7.142857143	3	32	9.375
Biochemical and Biophysical Research Communications	60	2	3.333333333	2	45	4.444444444	2	41	4.87804878
Asian Pacific Journal of Cancer Prevention : APJCP	59	15	25.42372881	8	38	21.05263158	12	32	37.5
Genetics and Molecular Biology	59	12	20.33898305	11	51	21.56862745	10	43	23.25581395
ASN NEURO	59	4	6.779661017	4	46	8.695652174	4	39	10.25641026
DARU Journal of Pharmaceutical Sciences	58	9	15.51724138	6	36	16.66666667	9	39	23.07692308
BMC Infectious Diseases	58	9	15.51724138	6	37	16.21621622	9	46	19.56521739
Frontiers in Cell and Developmental Biology	58	5	8.620689655	5	49	10.20408163	5	40	12.5
Genomics, Proteomics & Bioinformatics	57	7	12.28070175	4	46	8.695652174	7	38	18.42105263
BMC Medical Genomics	57	6	10.52631579	4	39	10.25641026	6	42	14.28571429
The Febs Journal	57	6	10.52631579	5	37	13.51351351	6	32	18.75
Molecular Cytogenetics	57	5	8.771929825	3	52	5.769230769	5	31	16.12903226
Yonsei Medical Journal	57	3	5.263157895	3	53	5.660377358	3	47	6.382978723
Cellular Signalling	57	2	3.50877193	2	33	6.060606061	2	31	6.451612903
International Journal of Biomedical Science : IJBS	56	11	19.64285714	6	41	14.63414634	11	32	34.375
Beilstein Journal of Organic Chemistry	56	10	17.85714286	4	35	11.42857143	9	38	23.68421053
Antioxidants	56	3	5.357142857	2	51	3.921568627	3	33	9.090909091
Journal of Nucleic Acids	56	0	0	0	39	0	0	31	0
World Journal of Surgical Oncology	55	7	12.72727273	5	37	13.51351351	7	46	15.2173913
Science and Technology of Advanced Materials	55	7	12.72727273	4	37	10.81081081	7	39	17.94871795
Journal of Biological Engineering	55	3	5.454545455	2	41	4.87804878	3	31	9.677419355
Cell Division	55	3	5.454545455	3	38	7.894736842	3	30	10
Biology Direct	55	2	3.636363636	2	52	3.846153846	1	30	3.333333333
Journal of Drug Delivery	54	10	18.51851852	9	41	21.95121951	7	29	24.13793103
Hepatology (Baltimore, Md.)	53	11	20.75471698	1	34	2.941176471	11	26	42.30769231
International Journal of Endocrinology	53	6	11.32075472	4	41	9.756097561	6	43	13.95348837
Vaccines	53	5	9.433962264	4	43	9.302325581	4	31	12.90322581
Current Chemical Genomics	53	4	7.547169811	3	35	8.571428571	3	24	12.5
BMC Pharmacology & Toxicology	52	10	19.23076923	4	34	11.76470588	9	39	23.07692308
Journal of Neurochemistry	52	10	19.23076923	5	35	14.28571429	9	30	30
Cytotechnology	52	8	15.38461538	5	44	11.36363636	8	27	29.62962963
Cell Host & Microbe	52	5	9.615384615	4	35	11.42857143	5	31	16.12903226
AIDS Research and Therapy	52	4	7.692307692	3	32	9.375	3	28	10.71428571
The Journal of Reproduction and Development	52	1	1.923076923	1	41	2.43902439	1	37	2.702702703
Mucosal Immunology	51	10	19.60784314	5	35	14.28571429	10	29	34.48275862
Cell Journal (Yakhteh)	51	8	15.68627451	4	35	11.42857143	8	43	18.60465116
Advanced Science	51	6	11.76470588	3	29	10.34482759	6	34	17.64705882
Cell death and differentiation	51	4	7.843137255	3	40	7.5	4	25	16
Amino Acids	51	4	7.843137255	3	43	6.976744186	3	25	12
Gut Pathogens	50	22	44	6	31	19.35483871	18	36	50
Chemical Research in Toxicology	50	7	14	2	32	6.25	6	28	21.42857143
Molecular psychiatry	50	5	10	3	36	8.333333333	5	31	16.12903226
Protein Engineering, Design and Selection	50	2	4	2	43	4.651162791	2	21	9.523809524
Journal of Cellular Physiology	50	1	2	1	38	2.631578947	1	27	3.703703704
Molecules (Basel, Switzerland)	49	7	14.28571429	4	43	9.302325581	5	21	23.80952381
Frontiers in Neural Circuits	49	3	6.12244898	3	35	8.571428571	3	39	7.692307692
Cell Adhesion & Migration	49	3	6.12244898	3	33	9.090909091	3	22	13.63636364
Neuron	49	1	2.040816327	1	23	4.347826087	1	35	2.857142857
Nature microbiology	48	5	10.41666667	2	31	6.451612903	5	19	26.31578947
Mem�rias do Instituto Oswaldo Cruz	48	4	8.333333333	3	42	7.142857143	4	26	15.38461538
Royal Society Open Science	48	4	8.333333333	4	41	9.756097561	3	30	10
Breast Cancer : Targets and Therapy	48	1	2.083333333	1	29	3.448275862	1	23	4.347826087
Cancer Nanotechnology	47	9	19.14893617	8	36	22.22222222	9	31	29.03225806
Asian-Australasian Journal of Animal Sciences	47	6	12.76595745	4	37	10.81081081	6	33	18.18181818
Applied Microbiology and Biotechnology	47	4	8.510638298	3	41	7.317073171	4	34	11.76470588
ACS Applied Materials & Interfaces	46	6	13.04347826	5	29	17.24137931	6	28	21.42857143
Metabolites	46	6	13.04347826	4	37	10.81081081	6	27	22.22222222
The Korean Journal of Parasitology	46	5	10.86956522	3	32	9.375	5	32	15.625
Human Mutation	46	4	8.695652174	3	32	9.375	4	31	12.90322581
Experimental Cell Research	46	3	6.52173913	3	35	8.571428571	3	23	13.04347826
Kidney international	46	1	2.173913043	1	29	3.448275862	1	36	2.777777778
Chinese Medicine	45	15	33.33333333	6	25	24	15	35	42.85714286
Immunology and Cell Biology	45	5	11.11111111	5	40	12.5	5	23	21.73913043
Cardiovascular Diabetology	45	5	11.11111111	2	21	9.523809524	5	37	13.51351351
ACS Central Science	45	3	6.666666667	3	35	8.571428571	3	22	13.63636364
Journal of Bone Oncology	45	2	4.444444444	2	33	6.060606061	2	20	10
Genetic Vaccines and Therapy	44	7	15.90909091	6	33	18.18181818	7	26	26.92307692
Diagnostic Pathology	44	5	11.36363636	4	29	13.79310345	5	34	14.70588235
Molecular Biotechnology	44	3	6.818181818	3	37	8.108108108	1	20	5
Mycobiology	44	3	6.818181818	2	27	7.407407407	3	24	12.5
Molecular Biology and Evolution	44	2	4.545454545	2	36	5.555555556	2	32	6.25
Cancer Cell	44	1	2.272727273	1	40	2.5	1	17	5.882352941
Current Biology	44	0	0	0	34	0	0	25	0
BMC Gastroenterology	43	14	32.55813953	3	27	11.11111111	13	36	36.11111111
Bioinformation	43	10	23.25581395	5	35	14.28571429	9	35	25.71428571
Experimental Neurobiology	43	10	23.25581395	6	28	21.42857143	8	31	25.80645161
Plant Biotechnology Journal	43	7	16.27906977	6	37	16.21621622	6	34	17.64705882
Archives of Virology	43	6	13.95348837	5	39	12.82051282	5	23	21.73913043
Stem Cell Reviews	43	4	9.302325581	3	37	8.108108108	4	24	16.66666667
Reproductive Biology and Endocrinology : RB&E	43	3	6.976744186	3	38	7.894736842	3	37	8.108108108
Journal of Functional Biomaterials	43	3	6.976744186	3	31	9.677419355	3	29	10.34482759
The Journal of Endocrinology	43	3	6.976744186	2	35	5.714285714	3	28	10.71428571
International Journal of Breast Cancer	43	0	0	0	22	0	0	21	0
Molecular Neurobiology	42	11	26.19047619	4	30	13.33333333	9	25	36
Scientific Data	42	7	16.66666667	7	41	17.07317073	5	22	22.72727273
Chembiochem	42	7	16.66666667	7	32	21.875	5	16	31.25
Cancer Informatics	42	6	14.28571429	5	35	14.28571429	4	21	19.04761905
Molecular Biology Reports	42	6	14.28571429	5	38	13.15789474	6	18	33.33333333
Advances in Virology	42	6	14.28571429	5	32	15.625	6	26	23.07692308
Journal of Molecular Endocrinology	42	4	9.523809524	3	32	9.375	4	18	22.22222222
Antioxidants & Redox Signaling	42	3	7.142857143	3	41	7.317073171	3	21	14.28571429
Infectious Agents and Cancer	42	3	7.142857143	3	33	9.090909091	3	33	9.090909091
NPJ Breast Cancer	42	0	0	0	30	0	0	10	0
Biochemistry Research International	41	7	17.07317073	4	32	12.5	6	23	26.08695652
Molecular Psychiatry	41	7	17.07317073	3	18	16.66666667	6	29	20.68965517
Journal of Cancer Prevention	41	6	14.63414634	5	30	16.66666667	6	37	16.21621622
BMC Physiology	41	5	12.19512195	5	38	13.15789474	5	23	21.73913043
Genome Medicine	41	4	9.756097561	4	39	10.25641026	4	19	21.05263158
Journal of Insect Science	41	0	0	0	30	0	0	31	0
Molecular Genetics & Genomic Medicine	41	0	0	0	30	0	0	18	0
Breeding Science	41	0	0	0	39	0	0	27	0
Microbiology	40	5	12.5	2	30	6.666666667	5	27	18.51851852
Journal of Toxicology	40	5	12.5	3	32	9.375	5	27	18.51851852
ACS Omega	40	4	10	3	33	9.090909091	4	24	16.66666667
The Journal of Membrane Biology	40	1	2.5	1	30	3.333333333	1	23	4.347826087
Journal of Analytical Methods in Chemistry	39	7	17.94871795	5	33	15.15151515	7	23	30.43478261
Frontiers in Chemistry	39	5	12.82051282	3	31	9.677419355	5	22	22.72727273
Frontiers in Bioengineering and Biotechnology	39	4	10.25641026	4	32	12.5	3	21	14.28571429
Chromosoma	39	4	10.25641026	4	29	13.79310345	3	15	20
Journal of Biology	39	0	0	0	30	0	0	14	0
Pediatric Rheumatology Online Journal	38	8	21.05263158	4	20	20	8	32	25
British Journal of Pharmacology	38	7	18.42105263	6	25	24	7	32	21.875
International Journal of Cancer	38	5	13.15789474	5	29	17.24137931	4	19	21.05263158
Pharmacognosy Research	38	5	13.15789474	4	26	15.38461538	5	26	19.23076923
Biology	38	4	10.52631579	4	31	12.90322581	4	23	17.39130435
Nanotheranostics	38	4	10.52631579	4	31	12.90322581	4	16	25
BMC Structural Biology	38	3	7.894736842	1	31	3.225806452	3	31	9.677419355
TAG. Theoretical and Applied Genetics. Theoretische Und Angewandte Genetik	38	0	0	0	38	0	0	25	0
PLoS Currents	38	0	0	0	29	0	0	26	0
Scientia Pharmaceutica	37	10	27.02702703	5	27	18.51851852	10	25	40
Food & Nutrition Research	37	7	18.91891892	3	28	10.71428571	7	30	23.33333333
Chemmedchem	37	7	18.91891892	5	28	17.85714286	7	24	29.16666667
Archives of Medical Science : AMS	37	4	10.81081081	4	35	11.42857143	4	30	13.33333333
Nature nanotechnology	37	2	5.405405405	2	29	6.896551724	2	18	11.11111111
ACS Synthetic Biology	37	1	2.702702703	1	19	5.263157895	1	23	4.347826087
ACS Chemical Neuroscience	36	7	19.44444444	3	22	13.63636364	7	19	36.84210526
Endocrine Connections	36	6	16.66666667	6	35	17.14285714	6	22	27.27272727
Anti-Cancer Drugs	36	5	13.88888889	3	29	10.34482759	4	15	26.66666667
Avicenna Journal of Medical Biotechnology	36	5	13.88888889	4	28	14.28571429	5	32	15.625
Pathogens	36	4	11.11111111	4	35	11.42857143	4	20	20
Interdisciplinary Toxicology	36	4	11.11111111	3	27	11.11111111	3	22	13.63636364
Journal of Molecular Biology	36	2	5.555555556	1	30	3.333333333	2	26	7.692307692
Clinical & Translational Immunology	36	2	5.555555556	2	34	5.882352941	2	21	9.523809524
Translational Andrology and Urology	35	8	22.85714286	4	23	17.39130435	8	27	29.62962963
Contrast Media & Molecular Imaging	35	7	20	6	30	20	6	15	40
Chinese Medical Journal	35	6	17.14285714	4	25	16	5	31	16.12903226
Free Radical Biology & Medicine	35	5	14.28571429	3	26	11.53846154	5	21	23.80952381
Anatomy & Cell Biology	35	3	8.571428571	3	29	10.34482759	2	22	9.090909091
Frontiers in Neuroanatomy	35	3	8.571428571	3	29	10.34482759	3	22	13.63636364
Plant Methods	35	1	2.857142857	1	34	2.941176471	1	29	3.448275862
Biosensors	34	7	20.58823529	6	32	18.75	7	22	31.81818182
NPJ Vaccines	34	3	8.823529412	2	25	8	3	21	14.28571429
Biotechnology Reports	34	3	8.823529412	3	29	10.34482759	3	20	15
ISRN Oncology	34	2	5.882352941	2	33	6.060606061	2	21	9.523809524
Journal of Tissue Engineering	34	1	2.941176471	1	28	3.571428571	1	26	3.846153846
International Journal of Alzheimer's Disease	33	10	30.3030303	4	23	17.39130435	8	19	42.10526316
Technology in Cancer Research & Treatment	33	7	21.21212121	4	28	14.28571429	6	17	35.29411765
Journal of Controlled Release	33	7	21.21212121	5	25	20	7	20	35
Biomedicines	33	4	12.12121212	4	30	13.33333333	4	15	26.66666667
The European Journal of Neuroscience	33	4	12.12121212	4	28	14.28571429	3	18	16.66666667
NPJ Systems Biology and Applications	33	3	9.090909091	3	28	10.71428571	3	14	21.42857143
Laboratory Animal Research	33	3	9.090909091	3	28	10.71428571	3	23	13.04347826
3 Biotech	33	3	9.090909091	3	25	12	3	18	16.66666667
Journal of Carcinogenesis	33	2	6.060606061	2	25	8	2	18	11.11111111
Experimental Diabetes Research	33	2	6.060606061	2	25	8	2	27	7.407407407
Cellular & Molecular Biology Letters	33	1	3.03030303	1	30	3.333333333	1	20	5
Skeletal Muscle	33	1	3.03030303	1	12	8.333333333	1	30	3.333333333
ACS Infectious Diseases	32	8	25	2	21	9.523809524	7	13	53.84615385
Proceedings of the Japan Academy. Series B, Physical and Biological Sciences	32	4	12.5	3	31	9.677419355	4	12	33.33333333
Annals of Hematology	32	3	9.375	2	24	8.333333333	3	16	18.75
Cell Chemical Biology	32	3	9.375	3	24	12.5	3	15	20
The Journal of Investigative Dermatology	32	2	6.25	1	23	4.347826087	2	20	10
International Journal of Proteomics	32	2	6.25	2	30	6.666666667	2	18	11.11111111
Cell Metabolism	32	1	3.125	1	25	4	1	23	4.347826087
Nuclear Receptor	31	9	29.03225806	3	22	13.63636364	8	16	50
The pharmacogenomics journal	31	7	22.58064516	3	25	12	6	11	54.54545455
Basic Research in Cardiology	31	4	12.90322581	2	22	9.090909091	4	22	18.18181818
Cell Stress & Chaperones	31	2	6.451612903	2	29	6.896551724	2	12	16.66666667
Immunology and cell biology	31	0	0	0	25	0	0	21	0
Molecular Breeding	31	0	0	0	31	0	0	18	0
Parkinson's Disease	30	11	36.66666667	4	16	25	11	27	40.74074074
ChemistryOpen	30	4	13.33333333	3	24	12.5	4	23	17.39130435
Medicines	30	4	13.33333333	3	23	13.04347826	4	15	26.66666667
Naunyn-Schmiedeberg's Archives of Pharmacology	30	4	13.33333333	3	26	11.53846154	3	17	17.64705882
Frontiers in Behavioral Neuroscience	30	4	13.33333333	3	24	12.5	3	25	12
Glycobiology	30	4	13.33333333	2	23	8.695652174	4	19	21.05263158
Experimental Animals	30	3	10	3	22	13.63636364	3	25	12
Cancer Chemotherapy and Pharmacology	30	3	10	3	28	10.71428571	3	20	15
Open Forum Infectious Diseases	30	2	6.666666667	2	24	8.333333333	2	21	9.523809524
Biomaterials	30	1	3.333333333	1	26	3.846153846	1	14	7.142857143
Communicative & Integrative Biology	30	1	3.333333333	1	20	5	1	27	3.703703704
Neuropharmacology	30	0	0	0	13	0	0	20	0
CPT: Pharmacometrics & Systems Pharmacology	29	8	27.5862069	4	20	20	8	22	36.36363636
Advanced Biomedical Research	29	6	20.68965517	3	18	16.66666667	6	23	26.08695652
Acta Pharmacologica Sinica	29	5	17.24137931	4	24	16.66666667	5	15	33.33333333
Food Science & Nutrition	29	5	17.24137931	4	24	16.66666667	5	17	29.41176471
Frontiers in Neurology	29	4	13.79310345	3	26	11.53846154	3	24	12.5
Vascular Cell	29	4	13.79310345	4	19	21.05263158	4	20	20
Endocrinology	29	3	10.34482759	3	25	12	3	21	14.28571429
BMJ Open	29	3	10.34482759	2	26	7.692307692	3	25	12
BMC Chemical Biology	29	3	10.34482759	3	27	11.11111111	3	16	18.75
mSystems	29	2	6.896551724	2	26	7.692307692	2	20	10
International Journal of Molecular and Cellular Medicine	29	2	6.896551724	2	25	8	2	19	10.52631579
Biomaterials Research	29	1	3.448275862	1	19	5.263157895	1	22	4.545454545
The Journal of Clinical Endocrinology and Metabolism	29	1	3.448275862	1	22	4.545454545	1	15	6.666666667
Arthritis Research	28	8	28.57142857	2	18	11.11111111	8	23	34.7826087
Indian Journal of Pharmacology	28	7	25	4	23	17.39130435	7	22	31.81818182
BioImpacts : BI	28	3	10.71428571	2	23	8.695652174	3	19	15.78947368
Blood	28	3	10.71428571	2	24	8.333333333	3	12	25
Molecular Genetics and Metabolism Reports	28	3	10.71428571	2	24	8.333333333	3	18	16.66666667
Advances in Pharmacological Sciences	28	3	10.71428571	2	26	7.692307692	3	19	15.78947368
Journal of Venom Research	28	2	7.142857143	2	22	9.090909091	2	9	22.22222222
Molecular Endocrinology	28	2	7.142857143	2	28	7.142857143	2	10	20
Nutrition & Metabolism	27	9	33.33333333	3	16	18.75	8	24	33.33333333
Biomedical Microdevices	27	6	22.22222222	3	21	14.28571429	5	21	23.80952381
Indian Journal of Pharmaceutical Sciences	27	5	18.51851852	4	21	19.04761905	5	23	21.73913043
Immunity & Ageing : I & A	27	5	18.51851852	3	21	14.28571429	5	23	21.73913043
Avicenna Journal of Phytomedicine	27	5	18.51851852	5	17	29.41176471	5	19	26.31578947
Journal of Molecular Neuroscience	27	4	14.81481481	1	21	4.761904762	4	18	22.22222222
Virulence	27	4	14.81481481	4	22	18.18181818	3	14	21.42857143
Journal of Structural Biology	27	4	14.81481481	4	20	20	4	13	30.76923077
The American Journal of Tropical Medicine and Hygiene	27	3	11.11111111	3	22	13.63636364	3	21	14.28571429
Cancer Research and Treatment : Official Journal of Korean Cancer Association	27	3	11.11111111	3	24	12.5	3	19	15.78947368
BMC Medical Genetics	27	3	11.11111111	3	19	15.78947368	3	24	12.5
Neural Plasticity	27	3	11.11111111	2	18	11.11111111	3	20	15
The Journal of Physiology	27	3	11.11111111	3	22	13.63636364	3	21	14.28571429
Microarrays	27	2	7.407407407	2	25	8	2	16	12.5
Genome Integrity	27	2	7.407407407	2	22	9.090909091	1	15	6.666666667
Cellular and Molecular Immunology	27	2	7.407407407	1	24	4.166666667	2	11	18.18181818
Journal of Leukocyte Biology	27	1	3.703703704	1	25	4	1	15	6.666666667
The Korean Journal of Internal Medicine	27	1	3.703703704	1	20	5	1	25	4
Human Gene Therapy	27	0	0	0	22	0	0	12	0
ZooKeys	27	0	0	0	27	0	0	14	0
Hepatology Communications	26	8	30.76923077	1	15	6.666666667	8	14	57.14285714
Journal of Signal Transduction	26	5	19.23076923	5	25	20	4	16	25
Clinical Science (London, England : 1979)	26	4	15.38461538	4	25	16	3	18	16.66666667
Korean Journal for Food Science of Animal Resources	26	4	15.38461538	3	18	16.66666667	4	21	19.04761905
Molecular Metabolism	26	3	11.53846154	3	19	15.78947368	3	21	14.28571429
Regenerative Biomaterials	26	3	11.53846154	2	18	11.11111111	3	18	16.66666667
Journal of Biomolecular Screening	26	2	7.692307692	2	22	9.090909091	2	14	14.28571429
Orphanet Journal of Rare Diseases	26	2	7.692307692	1	20	5	2	17	11.76470588
Thoracic Cancer	26	1	3.846153846	1	10	10	1	22	4.545454545
Dose-Response	26	1	3.846153846	1	26	3.846153846	1	17	5.882352941
Bioengineering & Translational Medicine	26	1	3.846153846	1	19	5.263157895	1	16	6.25
Chromosome Research	26	1	3.846153846	1	24	4.166666667	1	17	5.882352941
Rice	26	1	3.846153846	1	26	3.846153846	1	17	5.882352941
Analytical and Bioanalytical Chemistry	26	1	3.846153846	1	25	4	1	18	5.555555556
Studies in Mycology	26	0	0	0	25	0	0	18	0
Acta Crystallographica Section D: Biological Crystallography	26	0	0	0	21	0	0	22	0
Journal of Alzheimer's Disease	25	11	44	5	18	27.77777778	9	14	64.28571429
The Indian Journal of Medical Research	25	9	36	7	20	35	9	21	42.85714286
Metabolomics	25	6	24	5	24	20.83333333	5	16	31.25
Biotechnology and Bioengineering	25	6	24	2	18	11.11111111	6	17	35.29411765
Neurochemical Research	25	5	20	4	20	20	5	19	26.31578947
Biophysical Journal	25	2	8	2	18	11.11111111	2	11	18.18181818
Nature biomedical engineering	25	2	8	2	24	8.333333333	2	10	20
Frontiers in Veterinary Science	25	1	4	1	23	4.347826087	1	18	5.555555556
Oncolytic Virotherapy	25	1	4	1	24	4.166666667	1	7	14.28571429
Langmuir	25	1	4	1	20	5	1	15	6.666666667
Biomarker Insights	25	1	4	1	25	4	1	18	5.555555556
The Plant Journal	25	0	0	0	22	0	0	21	0
Translation	25	0	0	0	18	0	0	10	0
BMC Musculoskeletal Disorders	25	0	0	0	20	0	0	22	0
European Journal of Medical Research	24	6	25	3	17	17.64705882	5	16	31.25
The Journal of antibiotics	24	5	20.83333333	3	17	17.64705882	5	12	41.66666667
Neurobiology of Disease	24	5	20.83333333	3	21	14.28571429	5	14	35.71428571
African Journal of Traditional, Complementary, and Alternative Medicines	24	5	20.83333333	3	19	15.78947368	5	17	29.41176471
Channels	24	5	20.83333333	3	16	18.75	5	16	31.25
Microbes and Environments	24	4	16.66666667	2	19	10.52631579	4	15	26.66666667
Cancer Growth and Metastasis	24	4	16.66666667	4	20	20	4	11	36.36363636
Prostate Cancer	24	4	16.66666667	4	21	19.04761905	3	9	33.33333333
Clinical and Vaccine Immunology : CVI	24	3	12.5	2	21	9.523809524	3	17	17.64705882
Pharmaceutical Research	24	3	12.5	2	17	11.76470588	3	20	15
Gene Regulation and Systems Biology	24	3	12.5	2	21	9.523809524	3	17	17.64705882
International Journal of Microbiology	24	3	12.5	3	21	14.28571429	3	18	16.66666667
International Journal of Peptides	24	3	12.5	3	23	13.04347826	3	12	25
Genomics & Informatics	24	2	8.333333333	2	24	8.333333333	2	15	13.33333333
Cancer Microenvironment	24	2	8.333333333	2	21	9.523809524	2	12	16.66666667
Contemporary Oncology	24	2	8.333333333	2	17	11.76470588	1	19	5.263157895
Hypoxia	24	2	8.333333333	2	22	9.090909091	2	7	28.57142857
Journal of Inflammation Research	24	1	4.166666667	1	15	6.666666667	1	17	5.882352941
Immunogenetics	24	1	4.166666667	1	18	5.555555556	1	9	11.11111111
Nature chemistry	24	0	0	0	17	0	0	13	0
International Journal of Hepatology	23	6	26.08695652	2	16	12.5	5	11	45.45454545
Research in Pharmaceutical Sciences	23	4	17.39130435	3	19	15.78947368	4	13	30.76923077
ACS Biomaterials Science & Engineering	23	4	17.39130435	4	23	17.39130435	3	13	23.07692308
Central-European Journal of Immunology	23	4	17.39130435	2	18	11.11111111	4	20	20
Experimental Hematology & Oncology	23	4	17.39130435	3	22	13.63636364	4	16	25
Bone Research	23	3	13.04347826	3	20	15	2	12	16.66666667
Journal of Cheminformatics	23	3	13.04347826	3	19	15.78947368	3	12	25
Cell research	23	3	13.04347826	3	21	14.28571429	3	9	33.33333333
Monoclonal Antibodies in Immunodiagnosis and Immunotherapy	23	2	8.695652174	2	20	10	2	5	40
Journal of Biological Inorganic Chemistry	23	2	8.695652174	2	21	9.523809524	1	13	7.692307692
British Journal of Haematology	23	2	8.695652174	2	22	9.090909091	2	9	22.22222222
Cell Biochemistry and Biophysics	23	2	8.695652174	2	22	9.090909091	2	14	14.28571429
Chemistry & Biology	23	2	8.695652174	2	21	9.523809524	2	14	14.28571429
Medical Oncology (Northwood, London, England)	23	1	4.347826087	1	22	4.545454545	1	13	7.692307692
Glia	23	1	4.347826087	1	22	4.545454545	1	13	7.692307692
Metal-Based Drugs	23	1	4.347826087	1	19	5.263157895	1	8	12.5
In Vitro Cellular & Developmental Biology. Animal	23	0	0	0	22	0	0	18	0
Journal of Breast Cancer	23	0	0	0	11	0	0	18	0
Clinical and Experimental Immunology	23	0	0	0	20	0	0	12	0
Immunity, Inflammation and Disease	23	0	0	0	22	0	0	18	0
Journal of Molecular Cell Biology	23	0	0	0	17	0	0	9	0
Molecular Imaging and Biology	22	6	27.27272727	5	20	25	5	16	31.25
International Journal of Inflammation	22	4	18.18181818	3	17	17.64705882	4	15	26.66666667
Evidence-based Complementary and Alternative Medicine	22	4	18.18181818	2	19	10.52631579	4	16	25
JAK-STAT	22	3	13.63636364	3	21	14.28571429	3	7	42.85714286
Biologics : Targets & Therapy	22	3	13.63636364	3	19	15.78947368	3	14	21.42857143
International Journal for Parasitology: Drugs and Drug Resistance	22	3	13.63636364	1	15	6.666666667	3	21	14.28571429
The World Allergy Organization Journal	22	2	9.090909091	2	12	16.66666667	2	19	10.52631579
Philosophical Transactions of the Royal Society B: Biological Sciences	22	2	9.090909091	2	22	9.090909091	2	12	16.66666667
Journal of Cell Communication and Signaling	22	1	4.545454545	1	22	4.545454545	1	16	6.25
DNA Repair	22	1	4.545454545	1	17	5.882352941	1	12	8.333333333
Journal of Materials Science. Materials in Medicine	22	0	0	0	16	0	0	17	0
Genes to Cells	22	0	0	0	17	0	0	12	0
Kidney International	22	0	0	0	18	0	0	13	0
Journal of Cellular Biochemistry	22	0	0	0	20	0	0	17	0
The Journal of Clinical Investigation	22	0	0	0	17	0	0	14	0
Journal of Nanoparticle Research	22	0	0	0	17	0	0	14	0
Immunology	22	0	0	0	21	0	0	11	0
Molecular Immunology	21	8	38.0952381	4	16	25	7	13	53.84615385
Frontiers in Pediatrics	21	5	23.80952381	5	20	25	3	7	42.85714286
Bioscience of Microbiota, Food and Health	21	3	14.28571429	1	14	7.142857143	3	12	25
Analytical Cellular Pathology (Amsterdam)	21	3	14.28571429	2	19	10.52631579	3	10	30
Inorganic Chemistry	21	3	14.28571429	3	14	21.42857143	3	11	27.27272727
Aging and Disease	21	3	14.28571429	1	19	5.263157895	3	11	27.27272727
Microbial Biotechnology	21	3	14.28571429	1	18	5.555555556	3	20	15
Journal of Stem Cells & Regenerative Medicine	21	2	9.523809524	2	18	11.11111111	2	12	16.66666667
Journal of the Endocrine Society	21	2	9.523809524	1	18	5.555555556	2	11	18.18181818
Journal of Clinical Bioinformatics	21	2	9.523809524	2	20	10	2	3	66.66666667
Investigative Ophthalmology & Visual Science	21	1	4.761904762	1	15	6.666666667	1	20	5
Biology of the Cell	21	1	4.761904762	1	18	5.555555556	1	10	10
Cancer Management and Research	21	1	4.761904762	1	21	4.761904762	1	15	6.666666667
Cell Systems	21	1	4.761904762	1	14	7.142857143	1	8	12.5
JNCI Journal of the National Cancer Institute	21	1	4.761904762	1	18	5.555555556	1	13	7.692307692
Journal of Ophthalmology	21	0	0	0	17	0	0	16	0
The Open Biochemistry Journal	21	0	0	0	16	0	0	16	0
Adipocyte	21	0	0	0	14	0	0	10	0
Neuro-Oncology	20	9	45	7	17	41.17647059	8	10	80
Autoimmune Diseases	20	8	40	3	15	20	8	13	61.53846154
Comparative Hepatology	20	8	40	4	16	25	5	15	33.33333333
Biotechnology, Biotechnological Equipment	20	5	25	4	16	25	5	14	35.71428571
Assay and Drug Development Technologies	20	4	20	3	18	16.66666667	4	9	44.44444444
Radiology and Oncology	20	3	15	1	16	6.25	3	17	17.64705882
European Journal of Medicinal Chemistry	20	3	15	1	14	7.142857143	3	9	33.33333333
Molecular & Cellular Proteomics : MCP	20	2	10	1	17	5.882352941	2	12	16.66666667
Iranian Journal of Medical Sciences	20	2	10	2	20	10	2	13	15.38461538
Journal of Atherosclerosis and Thrombosis	20	2	10	1	14	7.142857143	2	14	14.28571429
Human Genetics	20	2	10	2	19	10.52631579	2	13	15.38461538
International Journal of Genomics	20	2	10	2	19	10.52631579	2	14	14.28571429
Clinical and Translational Medicine	20	1	5	1	20	5	1	9	11.11111111
Botanical Studies	20	0	0	0	19	0	0	14	0
NPJ Genomic Medicine	20	0	0	0	18	0	0	10	0
Tuberculosis and Respiratory Diseases	20	0	0	0	8	0	0	18	0
Journal of the Royal Society Interface	20	0	0	0	19	0	0	15	0
Hepatitis Monthly	19	9	47.36842105	3	8	37.5	9	17	52.94117647
Biotechnology Letters	19	5	26.31578947	5	18	27.77777778	5	9	55.55555556
Computational and Structural Biotechnology Journal	19	4	21.05263158	4	18	22.22222222	4	13	30.76923077
Bioorganic & Medicinal Chemistry	19	3	15.78947368	1	14	7.142857143	3	14	21.42857143
Journal of Agricultural and Food Chemistry	19	3	15.78947368	2	17	11.76470588	3	11	27.27272727
The Journal of Pathology: Clinical Research	19	2	10.52631579	2	18	11.11111111	2	13	15.38461538
Molecular and Cellular Endocrinology	19	1	5.263157895	1	19	5.263157895	1	10	10
Bioengineering	19	1	5.263157895	1	17	5.882352941	1	15	6.666666667
Reproductive biology and endocrinology : RB&E	19	1	5.263157895	1	18	5.555555556	1	14	7.142857143
Virchows Archiv	19	1	5.263157895	1	18	5.555555556	1	11	9.090909091
Molecular Human Reproduction	19	1	5.263157895	1	19	5.263157895	1	13	7.692307692
The ISME Journal	19	0	0	0	19	0	0	17	0
Applied and Environmental Microbiology	19	0	0	0	18	0	0	15	0
Fibrogenesis & Tissue Repair	19	0	0	0	14	0	0	15	0
Journal of Clinical Medicine	19	0	0	0	19	0	0	10	0
Antiviral Research	19	0	0	0	15	0	0	8	0
Human Gene Therapy Methods	19	0	0	0	15	0	0	9	0
International Journal of Chronic Obstructive Pulmonary Disease	19	0	0	0	13	0	0	16	0
Foods	18	8	44.44444444	2	12	16.66666667	7	11	63.63636364
Frontiers in Molecular Biosciences	18	4	22.22222222	2	16	12.5	4	13	30.76923077
Acta Veterinaria Scandinavica	18	4	22.22222222	2	14	14.28571429	4	14	28.57142857
Theoretical Biology & Medical Modelling	18	2	11.11111111	2	16	12.5	2	13	15.38461538
Journal of Pharmaceutical Analysis	18	2	11.11111111	2	16	12.5	2	13	15.38461538
Stem Cells and Development	18	2	11.11111111	1	14	7.142857143	2	13	15.38461538
Cancer Letters	18	2	11.11111111	2	18	11.11111111	2	7	28.57142857
European Journal of Human Genetics	18	2	11.11111111	2	15	13.33333333	2	12	16.66666667
Frontiers in Human Neuroscience	18	2	11.11111111	1	17	5.882352941	2	15	13.33333333
Transgenic Research	18	1	5.555555556	1	18	5.555555556	1	12	8.333333333
Planta	18	1	5.555555556	1	18	5.555555556	1	14	7.142857143
Development & Reproduction	18	1	5.555555556	1	14	7.142857143	1	13	7.692307692
Medical Microbiology and Immunology	18	1	5.555555556	1	17	5.882352941	1	7	14.28571429
Progress in Biomaterials	18	1	5.555555556	1	10	10	1	13	7.692307692
Biological Trace Element Research	18	0	0	0	15	0	0	10	0
Mutagenesis	18	0	0	0	14	0	0	12	0
Chemistry (Weinheim an Der Bergstrasse, Germany)	18	0	0	0	15	0	0	9	0
JCI Insight	18	0	0	0	18	0	0	9	0
Journal of Lipids	18	0	0	0	13	0	0	11	0
Glycoconjugate Journal	17	4	23.52941176	4	16	25	3	9	33.33333333
Endocrinology and Metabolism	17	3	17.64705882	2	14	14.28571429	3	11	27.27272727
Journal of cancer science & therapy	17	3	17.64705882	3	16	18.75	2	6	33.33333333
The Journal of Comparative Neurology	17	3	17.64705882	3	15	20	3	12	25
Journal of Virological Methods	17	2	11.76470588	2	16	12.5	2	9	22.22222222
Ecology and Evolution	17	2	11.76470588	2	15	13.33333333	2	15	13.33333333
International Journal of Molecular Imaging	17	2	11.76470588	2	16	12.5	2	11	18.18181818
Advanced Pharmaceutical Bulletin	17	2	11.76470588	2	15	13.33333333	2	11	18.18181818
Archivum Immunologiae et Therapiae Experimentalis	17	2	11.76470588	2	15	13.33333333	1	12	8.333333333
Developmental Biology	17	2	11.76470588	2	14	14.28571429	2	11	18.18181818
Cell Biology and Toxicology	17	2	11.76470588	1	14	7.142857143	2	11	18.18181818
Molecular Biology International	17	1	5.882352941	1	15	6.666666667	1	10	10
Evolutionary Applications	17	1	5.882352941	1	17	5.882352941	1	12	8.333333333
Slas Discovery	17	1	5.882352941	1	16	6.25	1	9	11.11111111
Iranian Journal of Public Health	17	0	0	0	15	0	0	13	0
Matrix Biology	17	0	0	0	13	0	0	11	0
Molecular Carcinogenesis	17	0	0	0	14	0	0	10	0
Bone Reports	17	0	0	0	13	0	0	12	0
Database: The Journal of Biological Databases and Curation	17	0	0	0	15	0	0	15	0
BMC Nephrology	17	0	0	0	11	0	0	16	0
The Journal of Antibiotics	16	4	25	4	14	28.57142857	3	7	42.85714286
Biotechnology Journal	16	3	18.75	3	13	23.07692308	3	13	23.07692308
Brain Structure & Function	16	3	18.75	2	12	16.66666667	3	11	27.27272727
Advances in Hematology	16	2	12.5	2	15	13.33333333	2	9	22.22222222
Proteomics	16	2	12.5	2	12	16.66666667	2	12	16.66666667
Clinical pharmacology and therapeutics	16	2	12.5	2	15	13.33333333	2	4	50
Journal of Nutritional Science	16	2	12.5	1	15	6.666666667	2	10	20
The Journal of Steroid Biochemistry and Molecular Biology	16	2	12.5	2	16	12.5	2	5	40
Toxicology International	16	2	12.5	2	12	16.66666667	2	11	18.18181818
Methods (San Diego, Calif.)	16	1	6.25	1	16	6.25	1	5	20
Cancer Biology & Medicine	16	1	6.25	1	11	9.090909091	1	11	9.090909091
Cold Spring Harbor Molecular Case Studies	16	1	6.25	1	15	6.666666667	1	12	8.333333333
Journal of the American Heart Association: Cardiovascular and Cerebrovascular Disease	16	1	6.25	1	11	9.090909091	1	16	6.25
MethodsX	16	1	6.25	1	15	6.666666667	1	13	7.692307692
Microbiome	16	1	6.25	1	13	7.692307692	1	11	9.090909091
Mammalian Genome	16	1	6.25	1	14	7.142857143	1	10	10
Cerebral Cortex (New York, NY)	16	1	6.25	1	15	6.666666667	1	14	7.142857143
Parasite	16	1	6.25	1	16	6.25	1	14	7.142857143
Age	16	0	0	0	15	0	0	12	0
International Journal of Biomaterials	16	0	0	0	13	0	0	13	0
Annals of Dermatology	16	0	0	0	6	0	0	15	0
Cilia	16	0	0	0	13	0	0	12	0
Cell Stem Cell	16	0	0	0	14	0	0	12	0
Plant Molecular Biology	16	0	0	0	16	0	0	10	0
Journal of Cachexia, Sarcopenia and Muscle	16	0	0	0	7	0	0	15	0
Biometals	15	5	33.33333333	4	14	28.57142857	5	13	38.46153846
Integrative Medicine Research	15	4	26.66666667	3	14	21.42857143	4	12	33.33333333
Pain	15	3	20	2	11	18.18181818	3	10	30
Molecular and Cellular Neurosciences	15	3	20	2	13	15.38461538	2	13	15.38461538
Cytoskeleton (Hoboken, N.j.)	15	2	13.33333333	2	13	15.38461538	2	9	22.22222222
Cell Transplantation	15	2	13.33333333	2	15	13.33333333	2	10	20
Annals of Biomedical Engineering	15	2	13.33333333	2	14	14.28571429	2	13	15.38461538
Neurobiology of Aging	15	2	13.33333333	2	14	14.28571429	2	10	20
Frontiers in Public Health	15	2	13.33333333	2	14	14.28571429	1	6	16.66666667
Comparative and Functional Genomics	15	2	13.33333333	2	14	14.28571429	2	10	20
Iranian Journal of Cancer Prevention	15	2	13.33333333	2	13	15.38461538	2	9	22.22222222
Laboratory Investigation; a Journal of Technical Methods and Pathology	15	1	6.666666667	1	15	6.666666667	1	8	12.5
Molecular therapy. Nucleic acids	15	1	6.666666667	1	14	7.142857143	1	11	9.090909091
PLoS Medicine	15	1	6.666666667	1	15	6.666666667	1	14	7.142857143
The Open Microbiology Journal	15	1	6.666666667	1	12	8.333333333	1	12	8.333333333
European Journal of Pharmacology	15	1	6.666666667	1	15	6.666666667	1	7	14.28571429
Biomarkers in Cancer	15	1	6.666666667	1	13	7.692307692	1	7	14.28571429
Journal of Pharmacopuncture	15	1	6.666666667	1	10	10	1	13	7.692307692
Journal of Clinical Microbiology	15	1	6.666666667	1	15	6.666666667	1	11	9.090909091
Aging	15	0	0	0	15	0	0	10	0
Pigment Cell & Melanoma Research	15	0	0	0	14	0	0	6	0
Proteins	15	0	0	0	15	0	0	7	0
International Journal of Oral Science	15	0	0	0	14	0	0	12	0
Journal of carcinogenesis & mutagenesis	15	0	0	0	15	0	0	5	0
Photoacoustics	14	3	21.42857143	3	12	25	3	9	33.33333333
Cell Regeneration	14	2	14.28571429	2	13	15.38461538	2	6	33.33333333
Journal of Biomarkers	14	2	14.28571429	2	14	14.28571429	1	6	16.66666667
Frontiers in Synaptic Neuroscience	14	1	7.142857143	1	12	8.333333333	1	8	12.5
Journal of Applied Oral Science	14	1	7.142857143	1	12	8.333333333	1	11	9.090909091
Cell discovery	14	1	7.142857143	1	12	8.333333333	1	4	25
Journal of Histochemistry and Cytochemistry	14	1	7.142857143	1	14	7.142857143	1	6	16.66666667
Diabetologia	14	1	7.142857143	1	11	9.090909091	1	14	7.142857143
Pathology Research International	14	1	7.142857143	1	14	7.142857143	1	5	20
Fluids and Barriers of the CNS	14	1	7.142857143	1	14	7.142857143	1	7	14.28571429
Wellcome Open Research	14	1	7.142857143	1	13	7.692307692	1	7	14.28571429
Bone	14	1	7.142857143	1	13	7.692307692	1	7	14.28571429
Journal of Immunological Methods	14	1	7.142857143	1	14	7.142857143	1	10	10
Inflammation	14	0	0	0	9	0	0	10	0
Plant and Cell Physiology	14	0	0	0	13	0	0	9	0
Fungal Genetics and Biology	14	0	0	0	14	0	0	5	0
Ticks and Tick-Borne Diseases	14	0	0	0	11	0	0	5	0
Cellular Oncology (Dordrecht)	14	0	0	0	9	0	0	7	0
Chemical Biology & Drug Design	14	0	0	0	14	0	0	4	0
Journal of Applied Genetics	14	0	0	0	12	0	0	10	0
Nutrition Journal	13	5	38.46153846	2	10	20	5	10	50
ISRN Toxicology	13	4	30.76923077	3	11	27.27272727	4	9	44.44444444
Journal of Thyroid Research	13	4	30.76923077	4	13	30.76923077	3	7	42.85714286
Cellular and Molecular Neurobiology	13	4	30.76923077	3	11	27.27272727	4	8	50
Computational and Mathematical Methods in Medicine	13	3	23.07692308	3	13	23.07692308	3	13	23.07692308
European Biophysics Journal	13	3	23.07692308	3	13	23.07692308	3	11	27.27272727
Journal of Neuroimmune Pharmacology	13	3	23.07692308	3	12	25	2	7	28.57142857
Journal of Skin Cancer	13	2	15.38461538	2	11	18.18181818	1	9	11.11111111
Molecular imaging	13	2	15.38461538	2	13	15.38461538	2	9	22.22222222
Journal of Molecular and Cellular Cardiology	13	2	15.38461538	2	11	18.18181818	2	11	18.18181818
International Journal of Medicinal Chemistry	13	2	15.38461538	2	13	15.38461538	2	10	20
Drug design, development and therapy	13	2	15.38461538	1	12	8.333333333	2	4	50
Veterinary Sciences	13	2	15.38461538	2	13	15.38461538	2	7	28.57142857
Journal of Viral Hepatitis	13	2	15.38461538	2	11	18.18181818	2	3	66.66666667
Reproduction (Cambridge, England)	13	1	7.692307692	1	11	9.090909091	1	9	11.11111111
Biomolecular Detection and Quantification	13	1	7.692307692	1	12	8.333333333	1	7	14.28571429
BMC Cardiovascular Disorders	13	1	7.692307692	1	11	9.090909091	1	13	7.692307692
Jundishapur Journal of Microbiology	13	1	7.692307692	1	12	8.333333333	1	10	10
Genesis (New York, N.y. : 2000)	13	1	7.692307692	1	13	7.692307692	1	7	14.28571429
BioMedical Engineering OnLine	13	1	7.692307692	1	12	8.333333333	1	12	8.333333333
Frontiers in Systems Neuroscience	13	1	7.692307692	1	13	7.692307692	1	11	9.090909091
ISRN Molecular Biology	13	1	7.692307692	1	13	7.692307692	1	5	20
Genes and Environment	13	1	7.692307692	1	12	8.333333333	1	10	10
Journal of Cell Death	13	1	7.692307692	1	11	9.090909091	1	7	14.28571429
Archives of Dermatological Research	13	1	7.692307692	1	12	8.333333333	1	8	12.5
Cell death discovery	13	1	7.692307692	1	11	9.090909091	1	6	16.66666667
Transcription	13	1	7.692307692	1	11	9.090909091	1	7	14.28571429
Medical Science Monitor Basic Research	13	0	0	0	10	0	0	13	0
European Journal of Clinical Microbiology & Infectious Diseases	13	0	0	0	13	0	0	11	0
Journal of molecular and genetic medicine : an international journal of biomedical research	13	0	0	0	11	0	0	4	0
International Journal of Immunopathology and Pharmacology	13	0	0	0	12	0	0	10	0
Tissue Barriers	12	3	25	2	11	18.18181818	3	9	33.33333333
Neurotoxicity Research	12	3	25	1	10	10	3	8	37.5
Frontiers in Psychiatry	12	2	16.66666667	2	12	16.66666667	2	10	20
Open Medicine	12	2	16.66666667	2	12	16.66666667	2	8	25
Cardiovascular Research	12	2	16.66666667	1	7	14.28571429	2	7	28.57142857
BMC Medicine	12	2	16.66666667	2	12	16.66666667	2	10	20
Journal of Nutrition and Metabolism	12	2	16.66666667	2	10	20	2	8	25
Journal of the International AIDS Society	12	1	8.333333333	1	11	9.090909091	1	11	9.090909091
Modern pathology : an official journal of the United States and Canadian Academy of Pathology, Inc	12	1	8.333333333	1	12	8.333333333	1	10	10
Breast cancer research : BCR	12	1	8.333333333	1	10	10	1	7	14.28571429
Pakistan Journal of Medical Sciences	12	1	8.333333333	1	10	10	1	7	14.28571429
Journal of Biotechnology	12	1	8.333333333	1	12	8.333333333	1	5	20
Frontiers in Zoology	12	1	8.333333333	1	12	8.333333333	1	12	8.333333333
Influenza Research and Treatment	12	1	8.333333333	1	7	14.28571429	1	8	12.5
Proteomes	12	1	8.333333333	1	12	8.333333333	1	10	10
Nucleic Acid Therapeutics	12	1	8.333333333	1	12	8.333333333	1	8	12.5
Journal of Immunotherapy (Hagerstown, Md. : 1997)	12	1	8.333333333	1	12	8.333333333	1	6	16.66666667
ISRN Pharmacology	12	1	8.333333333	1	12	8.333333333	1	6	16.66666667
International Journal for Parasitology	12	0	0	0	11	0	0	8	0
Journal of Immune Based Therapies and Vaccines	12	0	0	0	12	0	0	7	0
Biomatter	12	0	0	0	12	0	0	10	0
Molecular Plant	12	0	0	0	12	0	0	6	0
Science advances	12	0	0	0	12	0	0	5	0
Clinical and Experimental Medicine	12	0	0	0	12	0	0	5	0
Journal of Negative Results in Biomedicine	12	0	0	0	10	0	0	9	0
Bacteriophage	12	0	0	0	12	0	0	6	0
Poultry Science	12	0	0	0	12	0	0	6	0
Tropical Medicine and Health	12	0	0	0	8	0	0	9	0
BMC Pulmonary Medicine	12	0	0	0	7	0	0	12	0
Molecular and Biochemical Parasitology	12	0	0	0	11	0	0	7	0
Obstetrics and Gynecology International	12	0	0	0	10	0	0	8	0
ERJ Open Research	12	0	0	0	10	0	0	8	0
Frontiers in Medicine	12	0	0	0	11	0	0	9	0
Gut and Liver	11	4	36.36363636	2	8	25	4	8	50
Journal of human genetics	11	4	36.36363636	4	11	36.36363636	2	5	40
Neuropsychiatric Disease and Treatment	11	4	36.36363636	2	8	25	4	7	57.14285714
Scientifica	11	3	27.27272727	3	11	27.27272727	2	8	25
Cellular Logistics	11	3	27.27272727	3	9	33.33333333	3	8	37.5
The Yale Journal of Biology and Medicine	11	3	27.27272727	3	10	30	2	6	33.33333333
Frontiers in Psychology	11	3	27.27272727	2	10	20	2	10	20
Journal of Cerebral Blood Flow & Metabolism	11	2	18.18181818	2	11	18.18181818	2	9	22.22222222
Pathology Oncology Research	11	2	18.18181818	2	11	18.18181818	2	8	25
Organic and Medicinal Chemistry Letters	11	2	18.18181818	2	11	18.18181818	2	7	28.57142857
Apmis	11	2	18.18181818	2	10	20	2	5	40
Bioengineered	11	2	18.18181818	2	11	18.18181818	2	6	33.33333333
NPJ Aging and Mechanisms of Disease	11	2	18.18181818	1	10	10	2	7	28.57142857
Journal of Parasitology Research	11	2	18.18181818	2	10	20	2	9	22.22222222
Current Microbiology	11	2	18.18181818	1	9	11.11111111	2	8	25
Clinical Ophthalmology (Auckland, N.Z.)	11	2	18.18181818	2	9	22.22222222	2	8	25
Cell Calcium	11	2	18.18181818	2	9	22.22222222	2	7	28.57142857
Environmental Health	11	2	18.18181818	2	9	22.22222222	2	9	22.22222222
Nanomedicine	11	2	18.18181818	2	11	18.18181818	2	4	50
Drug Target Insights	11	1	9.090909091	1	10	10	1	6	16.66666667
Brain Sciences	11	1	9.090909091	1	11	9.090909091	1	8	12.5
Journal of Bacteriology	11	1	9.090909091	1	10	10	1	9	11.11111111
International Immunology	11	1	9.090909091	1	11	9.090909091	1	6	16.66666667
Human Cell	11	1	9.090909091	1	10	10	1	7	14.28571429
Calcified Tissue International	11	1	9.090909091	1	11	9.090909091	1	7	14.28571429
Drug Delivery and Translational Research	11	1	9.090909091	1	11	9.090909091	1	5	20
Journal of Circulating Biomarkers	11	1	9.090909091	1	11	9.090909091	1	9	11.11111111
Leukemia & Lymphoma	11	1	9.090909091	1	9	11.11111111	1	6	16.66666667
ISRN Biochemistry	11	1	9.090909091	1	10	10	1	4	25
The International Journal of Biochemistry & Cell Biology	11	1	9.090909091	1	7	14.28571429	1	8	12.5
Environmental Science & Technology	11	1	9.090909091	1	10	10	1	7	14.28571429
Experimental Brain Research	11	1	9.090909091	1	11	9.090909091	1	3	33.33333333
Translational Medicine @ UniSa	11	1	9.090909091	1	11	9.090909091	1	6	16.66666667
Nuclear Receptor Signaling	11	0	0	0	8	0	0	7	0
Acta Biomaterialia	11	0	0	0	11	0	0	6	0
GigaScience	11	0	0	0	11	0	0	8	0
Journal of Oral Microbiology	11	0	0	0	10	0	0	10	0
BMC Ophthalmology	11	0	0	0	6	0	0	9	0
Cartilage	11	0	0	0	10	0	0	8	0
BMC Clinical Pathology	11	0	0	0	11	0	0	5	0
BioMedicine	11	0	0	0	8	0	0	9	0
Genes and Immunity	11	0	0	0	11	0	0	7	0
Journal of Biological Research	11	0	0	0	10	0	0	6	0
Genes, Chromosomes & Cancer	11	0	0	0	11	0	0	4	0
European Journal of Cell Biology	11	0	0	0	9	0	0	6	0
Diabetology & Metabolic Syndrome	11	0	0	0	11	0	0	8	0
Biochimie Open	10	5	50	4	9	44.44444444	4	6	66.66666667
Lipids	10	4	40	3	9	33.33333333	3	9	33.33333333
Journal of Interferon & Cytokine Research	10	4	40	3	7	42.85714286	4	4	100
Genes & Nutrition	10	3	30	2	8	25	3	8	37.5
Applied Biochemistry and Biotechnology	10	3	30	3	10	30	3	7	42.85714286
Nutrition & Diabetes	10	3	30	2	9	22.22222222	3	9	33.33333333
Biotechnology Progress	10	3	30	1	8	12.5	3	8	37.5
BMC Urology	10	3	30	2	9	22.22222222	3	9	33.33333333
Clinical Proteomics	10	2	20	2	10	20	1	5	20
Journal of nanomedicine & nanotechnology	10	2	20	2	9	22.22222222	1	7	14.28571429
The Journal of Venomous Animals and Toxins Including Tropical Diseases	10	2	20	2	10	20	1	8	12.5
Chemotherapy Research and Practice	10	2	20	2	9	22.22222222	2	4	50
Bone Marrow Research	10	1	10	1	10	10	1	8	12.5
ISRN Endocrinology	10	1	10	1	9	11.11111111	1	7	14.28571429
Hepatitis Research and Treatment	10	1	10	1	9	11.11111111	1	5	20
Toxicology	10	1	10	1	10	10	1	4	25
International Journal of Antimicrobial Agents	10	1	10	1	10	10	1	4	25
Experimental Neurology	10	1	10	1	9	11.11111111	1	7	14.28571429
Neuromolecular Medicine	10	1	10	1	10	10	1	7	14.28571429
International Journal of Preventive Medicine	10	1	10	1	7	14.28571429	1	9	11.11111111
Journal of Toxicologic Pathology	10	1	10	1	10	10	1	7	14.28571429
Clinical Interventions in Aging	10	1	10	1	10	10	1	7	14.28571429
AIDS Research and Human Retroviruses	10	1	10	1	7	14.28571429	1	5	20
Analytical Biochemistry	10	1	10	1	9	11.11111111	1	5	20
Iranian Red Crescent Medical Journal	10	1	10	1	9	11.11111111	1	7	14.28571429
Journal of Human Genetics	10	1	10	1	9	11.11111111	1	5	20
Journal of Molecular and Genetic Medicine : An International Journal of Biomedical Research	10	0	0	0	9	0	0	5	0
Current Gene Therapy	10	0	0	0	8	0	0	5	0
American Journal of Physiology - Renal Physiology	10	0	0	0	10	0	0	6	0
BMC Ecology	10	0	0	0	8	0	0	9	0
Journal of Orthopaedic Surgery and Research	10	0	0	0	7	0	0	9	0
Eurosurveillance	10	0	0	0	7	0	0	10	0
Bone & Joint Research	10	0	0	0	7	0	0	10	0
Nagoya Journal of Medical Science	10	0	0	0	10	0	0	7	0
Proceedings of the Royal Society B: Biological Sciences	10	0	0	0	10	0	0	9	0
Tissue Engineering. Part A	10	0	0	0	10	0	0	7	0
Molecular Membrane Biology	10	0	0	0	10	0	0	2	0
Journal of Allergy	10	0	0	0	9	0	0	7	0
Journal of Natural Medicines	10	0	0	0	10	0	0	6	0
Translational Neurodegeneration	9	4	44.44444444	2	7	28.57142857	4	7	57.14285714
Journal of Chemical Information and Modeling	9	4	44.44444444	4	9	44.44444444	4	7	57.14285714
Gastroenterology and Hepatology From Bed to Bench	9	3	33.33333333	1	7	14.28571429	3	8	37.5
Neurochemistry International	9	3	33.33333333	3	9	33.33333333	3	6	50
Brain and Behavior	9	3	33.33333333	1	7	14.28571429	3	7	42.85714286
Antonie Van Leeuwenhoek	9	2	22.22222222	1	8	12.5	2	8	25
Journal of Pain Research	9	2	22.22222222	1	8	12.5	2	5	40
NPJ Biofilms and Microbiomes	9	2	22.22222222	2	9	22.22222222	2	6	33.33333333
Briefings in Bioinformatics	9	2	22.22222222	2	9	22.22222222	2	5	40
European Journal of Nutrition	9	2	22.22222222	1	7	14.28571429	2	6	33.33333333
Medical Gas Research	9	2	22.22222222	2	8	25	2	7	28.57142857
Lipid insights	9	2	22.22222222	2	9	22.22222222	2	3	66.66666667
Veterinary Microbiology	9	2	22.22222222	2	9	22.22222222	2	6	33.33333333
Endocrine	9	1	11.11111111	1	8	12.5	1	6	16.66666667
Journal of Thrombosis and Haemostasis	9	1	11.11111111	1	8	12.5	1	7	14.28571429
Virus Research	9	1	11.11111111	1	9	11.11111111	1	5	20
Medical Sciences	9	1	11.11111111	1	9	11.11111111	1	6	16.66666667
European Journal of Microbiology & Immunology	9	1	11.11111111	1	8	12.5	1	9	11.11111111
Frontiers in Nutrition	9	1	11.11111111	1	8	12.5	1	5	20
Cytometry	9	1	11.11111111	1	8	12.5	1	6	16.66666667
Journal of Neuroscience Research	9	1	11.11111111	1	7	14.28571429	1	5	20
BMC Biophysics	9	1	11.11111111	1	9	11.11111111	1	7	14.28571429
Journal of Medical Virology	9	1	11.11111111	1	9	11.11111111	1	7	14.28571429
Journal of Neuropathology and Experimental Neurology	9	1	11.11111111	1	9	11.11111111	1	7	14.28571429
Translational Oncogenomics	9	1	11.11111111	1	9	11.11111111	1	5	20
Medicinal Chemistry Research	9	1	11.11111111	1	8	12.5	1	6	16.66666667
American Journal of Transplantation	9	1	11.11111111	1	9	11.11111111	1	6	16.66666667
NPJ genomic medicine	9	1	11.11111111	1	9	11.11111111	1	5	20
Biochemical pharmacology	9	0	0	0	9	0	0	5	0
Croatian Medical Journal	9	0	0	0	9	0	0	9	0
Frontiers in plant science	9	0	0	0	9	0	0	7	0
Environmental Microbiology	9	0	0	0	9	0	0	9	0
Annals of Clinical and Translational Neurology	9	0	0	0	7	0	0	9	0
Silence	9	0	0	0	9	0	0	5	0
Allergy, Asthma & Immunology Research	9	0	0	0	7	0	0	9	0
Iranian Endodontic Journal	9	0	0	0	2	0	0	9	0
Journal of Inorganic Biochemistry	9	0	0	0	7	0	0	3	0
The Open Biomedical Engineering Journal	9	0	0	0	9	0	0	7	0
Melanoma Research	9	0	0	0	9	0	0	5	0
Journal of cancer therapy	9	0	0	0	8	0	0	5	0
Journal of Tropical Medicine	9	0	0	0	9	0	0	7	0
Current Molecular Medicine	9	0	0	0	9	0	0	5	0
Biotechnology Research International	9	0	0	0	8	0	0	7	0
Journal of Cancer Research and Clinical Oncology	9	0	0	0	9	0	0	7	0
NPJ Microgravity	9	0	0	0	9	0	0	4	0
Journal of Biomedical Materials Research. Part a	9	0	0	0	9	0	0	5	0
Virus Evolution	9	0	0	0	7	0	0	8	0
Journal of Medical Genetics	9	0	0	0	8	0	0	8	0
The Journal of Advanced Prosthodontics	9	0	0	0	7	0	0	9	0
Plant Signaling & Behavior	9	0	0	0	7	0	0	7	0
Current Chemical Genomics and Translational Medicine	9	0	0	0	9	0	0	7	0
International Journal of Colorectal Disease	8	3	37.5	1	5	20	3	5	60
Neurogenetics	8	3	37.5	1	6	16.66666667	3	6	50
Journal of Radioanalytical and Nuclear Chemistry	8	3	37.5	3	7	42.85714286	2	7	28.57142857
Clinical and Experimental Gastroenterology	8	3	37.5	2	7	28.57142857	3	6	50
Biochemistry Insights	8	2	25	2	8	25	1	2	50
Plants	8	2	25	2	7	28.57142857	2	7	28.57142857
Immunologic Research	8	2	25	2	8	25	2	5	40
Iranian Biomedical Journal	8	2	25	1	7	14.28571429	2	7	28.57142857
Veterinary Medicine International	8	2	25	2	7	28.57142857	2	7	28.57142857
Journal of Clinical Pathology	8	2	25	2	8	25	2	4	50
Journal of Intercultural Ethnopharmacology	8	2	25	2	7	28.57142857	2	5	40
EURASIP Journal on Bioinformatics and Systems Biology	8	2	25	2	8	25	1	5	20
Molecular Genetics and Genomics	8	1	12.5	1	8	12.5	1	6	16.66666667
The Open Medicinal Chemistry Journal	8	1	12.5	1	8	12.5	1	6	16.66666667
Clinical Case Reports	8	1	12.5	1	7	14.28571429	1	4	25
Journal of Amino Acids	8	1	12.5	1	8	12.5	1	4	25
Cannabis and Cannabinoid Research	8	1	12.5	1	8	12.5	1	4	25
Hematological Oncology	8	1	12.5	1	8	12.5	1	1	100
Biomarker Research	8	1	12.5	1	7	14.28571429	1	4	25
Wellcome open research	8	1	12.5	1	8	12.5	1	4	25
Nanotechnology, Science and Applications	8	1	12.5	1	7	14.28571429	1	5	20
Neuroscience	8	1	12.5	1	7	14.28571429	1	7	14.28571429
Nanotoxicology	8	1	12.5	1	7	14.28571429	1	7	14.28571429
NeuroImage : Clinical	8	1	12.5	1	8	12.5	1	6	16.66666667
Clinical Medicine. Oncology	8	1	12.5	1	8	12.5	1	6	16.66666667
Thrombosis Journal	8	1	12.5	1	8	12.5	1	5	20
Journal of Synchrotron Radiation	8	1	12.5	1	8	12.5	1	5	20
Revista do Instituto de Medicina Tropical de S�o Paulo	8	1	12.5	1	8	12.5	1	8	12.5
Neuroreport	8	1	12.5	1	8	12.5	1	6	16.66666667
Journal of Diabetes Investigation	8	1	12.5	1	7	14.28571429	1	7	14.28571429
Toxicology Letters	8	1	12.5	1	7	14.28571429	1	5	20
Journal of Circadian Rhythms	8	1	12.5	1	8	12.5	1	4	25
Archives of Pharmacal Research	8	1	12.5	1	8	12.5	1	6	16.66666667
International Journal of General Medicine	8	1	12.5	1	8	12.5	1	5	20
Advanced Materials (Deerfield Beach, Fla.)	8	1	12.5	1	8	12.5	1	4	25
Journal of Advanced Pharmaceutical Technology & Research	8	1	12.5	1	7	14.28571429	1	6	16.66666667
Cell Biology International Reports	8	1	12.5	1	8	12.5	1	6	16.66666667
European Journal of Cancer Prevention	8	1	12.5	1	8	12.5	1	2	50
Microbial Cell	8	1	12.5	1	8	12.5	1	6	16.66666667
Journal of Proteomics	8	1	12.5	1	8	12.5	1	6	16.66666667
Journal of inflammation research	8	1	12.5	1	8	12.5	1	2	50
Leukemia Research and Treatment	8	1	12.5	1	7	14.28571429	1	4	25
International journal of obesity (2005)	8	1	12.5	1	7	14.28571429	1	7	14.28571429
Optics Express	8	1	12.5	1	7	14.28571429	1	6	16.66666667
Intensive Care Medicine Experimental	8	1	12.5	1	6	16.66666667	1	8	12.5
Nephrology Dialysis Transplantation	8	0	0	0	8	0	0	3	0
Organic & Biomolecular Chemistry	8	0	0	0	8	0	0	3	0
Hereditas	8	0	0	0	8	0	0	5	0
Veterinary World	8	0	0	0	7	0	0	7	0
Systems and Synthetic Biology	8	0	0	0	7	0	0	5	0
Environmental Science and Pollution Research International	8	0	0	0	6	0	0	5	0
Bioinformatics and Biology Insights	8	0	0	0	8	0	0	5	0
The New Phytologist	8	0	0	0	8	0	0	7	0
Small GTPases	8	0	0	0	6	0	0	6	0
Horticulture Research	8	0	0	0	8	0	0	5	0
Cellular and Molecular Bioengineering	8	0	0	0	8	0	0	6	0
Islets	8	0	0	0	8	0	0	6	0
International Journal of Plant Genomics	8	0	0	0	8	0	0	6	0
International Journal of Obesity (2005)	8	0	0	0	6	0	0	8	0
Head & Neck Oncology	8	0	0	0	6	0	0	6	0
Diagnostics	8	0	0	0	8	0	0	7	0
Innate Immunity	8	0	0	0	8	0	0	3	0
Annals of Surgical Treatment and Research	8	0	0	0	6	0	0	7	0
Korean Journal of Urology	8	0	0	0	6	0	0	8	0
Bioarchitecture	8	0	0	0	8	0	0	4	0
Cytokine	8	0	0	0	6	0	0	4	0
International journal of cancer. Journal international du cancer	8	0	0	0	8	0	0	1	0
Environmental and Molecular Mutagenesis	8	0	0	0	7	0	0	5	0
The Journal of Organic Chemistry	8	0	0	0	7	0	0	5	0
Clinical Infectious Diseases: An Official Publication of the Infectious Diseases Society of America	8	0	0	0	6	0	0	7	0
Geochemical Transactions	8	0	0	0	7	0	0	8	0
Annals of the Rheumatic Diseases	8	0	0	0	8	0	0	7	0
Osong Public Health and Research Perspectives	8	0	0	0	8	0	0	6	0
Microbial biotechnology	8	0	0	0	8	0	0	6	0
BMC Neurology	7	3	42.85714286	2	6	33.33333333	3	6	50
Journal of Korean Neurosurgical Society	7	3	42.85714286	3	7	42.85714286	3	6	50
Journal of Computer-Aided Molecular Design	7	2	28.57142857	2	7	28.57142857	2	5	40
The Open Rheumatology Journal	7	2	28.57142857	1	6	16.66666667	2	4	50
Pediatric research	7	2	28.57142857	2	7	28.57142857	2	7	28.57142857
Clinics	7	2	28.57142857	2	7	28.57142857	2	7	28.57142857
The Journal of Allergy and Clinical Immunology	7	2	28.57142857	2	7	28.57142857	2	6	33.33333333
BMC Endocrine Disorders	7	2	28.57142857	2	7	28.57142857	2	7	28.57142857
Gene	7	2	28.57142857	2	7	28.57142857	2	5	40
IMA Fungus	7	1	14.28571429	1	7	14.28571429	1	3	33.33333333
Anti-Cancer Agents in Medicinal Chemistry	7	1	14.28571429	1	7	14.28571429	1	2	50
Journal of molecular biomarkers & diagnosis	7	1	14.28571429	1	7	14.28571429	1	4	25
Toxicology in Vitro	7	1	14.28571429	1	5	20	1	6	16.66666667
Dalton Transactions (Cambridge, England : 2003)	7	1	14.28571429	1	6	16.66666667	1	4	25
PathoGenetics	7	1	14.28571429	1	7	14.28571429	1	4	25
Korean Circulation Journal	7	1	14.28571429	1	6	16.66666667	1	6	16.66666667
ISRN Inflammation	7	1	14.28571429	1	7	14.28571429	1	4	25
Nutrition and Cancer	7	1	14.28571429	1	7	14.28571429	1	2	50
International Journal of Nephrology	7	1	14.28571429	1	7	14.28571429	1	6	16.66666667
Journal of Experimental Neuroscience	7	1	14.28571429	1	7	14.28571429	1	4	25
Clinical and Translational Allergy	7	1	14.28571429	1	7	14.28571429	1	7	14.28571429
Journal of Biophysics	7	1	14.28571429	1	7	14.28571429	1	4	25
Protein Expression and Purification	7	1	14.28571429	1	7	14.28571429	1	5	20
European Journal of Nuclear Medicine and Molecular Imaging	7	1	14.28571429	1	7	14.28571429	1	6	16.66666667
Allergy, Asthma, and Clinical Immunology : Official Journal of the Canadian Society of Allergy and Clinical Immunology	7	1	14.28571429	1	5	20	1	7	14.28571429
Journal of Molecular Histology	7	1	14.28571429	1	7	14.28571429	1	3	33.33333333
BMC Anesthesiology	7	1	14.28571429	1	7	14.28571429	1	6	16.66666667
Gastroenterology	7	1	14.28571429	1	7	14.28571429	1	5	20
Experimental Hematology	7	1	14.28571429	1	6	16.66666667	1	5	20
The Journal of Physical Chemistry. B	7	1	14.28571429	1	7	14.28571429	1	6	16.66666667
Nature photonics	7	1	14.28571429	1	7	14.28571429	1	5	20
Anatomical Record (Hoboken, N.j. : 2007)	7	1	14.28571429	1	6	16.66666667	1	3	33.33333333
Korean Journal of Radiology	7	1	14.28571429	1	7	14.28571429	1	6	16.66666667
Cellular and Molecular Gastroenterology and Hepatology	7	1	14.28571429	1	7	14.28571429	1	6	16.66666667
Neurotherapeutics	7	0	0	0	7	0	0	4	0
Arthritis	7	0	0	0	7	0	0	4	0
Biophysics and Physicobiology	7	0	0	0	5	0	0	6	0
Journal of Experimental Pharmacology	7	0	0	0	7	0	0	6	0
Neurology� Neuroimmunology & Neuroinflammation	7	0	0	0	4	0	0	7	0
Matrix biology : journal of the International Society for Matrix Biology	7	0	0	0	7	0	0	3	0
Applied Immunohistochemistry & Molecular Morphology	7	0	0	0	7	0	0	3	0
International Journal of Experimental Pathology	7	0	0	0	7	0	0	3	0
Stem cell research	7	0	0	0	7	0	0	4	0
Chemistry of Materials	7	0	0	0	6	0	0	5	0
Antibiotics	7	0	0	0	7	0	0	7	0
Journal of Neurovirology	7	0	0	0	5	0	0	4	0
World Journal of Oncology	7	0	0	0	6	0	0	7	0
Cell communication and signaling : CCS	7	0	0	0	7	0	0	6	0
Molecular therapy. Methods & clinical development	7	0	0	0	6	0	0	2	0
Journal of radiation research	7	0	0	0	7	0	0	5	0
New Microbes and New Infections	7	0	0	0	7	0	0	5	0
Virus Genes	7	0	0	0	6	0	0	7	0
Disease markers	7	0	0	0	7	0	0	5	0
Neuropsychopharmacology	7	0	0	0	7	0	0	5	0
Biophysics Reports	7	0	0	0	7	0	0	7	0
Clinical and Translational Science	7	0	0	0	6	0	0	5	0
Genetics, Selection, Evolution : GSE	7	0	0	0	7	0	0	5	0
The Pharmacogenomics Journal	7	0	0	0	7	0	0	5	0
Targeted Oncology	7	0	0	0	7	0	0	4	0
Acta Crystallographica Section F: Structural Biology and Crystallization Communications	7	0	0	0	6	0	0	7	0
Journal of Inherited Metabolic Disease	7	0	0	0	6	0	0	5	0
Veterinary Research Forum	7	0	0	0	6	0	0	5	0
Osteoarthritis and Cartilage	7	0	0	0	4	0	0	5	0
Experimental Physiology	7	0	0	0	7	0	0	4	0
Membranes	7	0	0	0	7	0	0	7	0
International Journal of Rheumatology	6	4	66.66666667	2	4	50	4	6	66.66666667
Journal of Animal Science and Biotechnology	6	3	50	3	6	50	3	6	50
Journal of Hematology and Oncology	6	3	50	3	6	50	3	6	50
Clinical Pharmacology : Advances and Applications	6	2	33.33333333	2	6	33.33333333	2	3	66.66666667
Prostate Cancer and Prostatic Diseases	6	2	33.33333333	1	4	25	2	3	66.66666667
Journal of molecular and cellular cardiology	6	2	33.33333333	2	6	33.33333333	2	5	40
Future Science OA	6	2	33.33333333	2	6	33.33333333	2	5	40
Journal of Materials Chemistry. B, Materials for Biology and Medicine	6	2	33.33333333	2	5	40	2	2	100
Zebrafish	6	2	33.33333333	2	6	33.33333333	1	1	100
Fems Immunology and Medical Microbiology	6	2	33.33333333	2	6	33.33333333	1	4	25
Korean Journal of Ophthalmology : KJO	6	2	33.33333333	1	4	25	2	6	33.33333333
Clinical and Experimental Vaccine Research	6	2	33.33333333	2	5	40	2	6	33.33333333
Journal of Medicine and Life	6	2	33.33333333	2	6	33.33333333	2	6	33.33333333
Journal of Occupational Medicine and Toxicology (London, England)	6	2	33.33333333	1	5	20	2	4	50
Annals of Clinical Microbiology and Antimicrobials	6	2	33.33333333	2	6	33.33333333	2	6	33.33333333
Toxicological Sciences	6	2	33.33333333	2	6	33.33333333	2	4	50
Metabolic Engineering Communications	6	1	16.66666667	1	6	16.66666667	1	3	33.33333333
Iranian Journal of Parasitology	6	1	16.66666667	1	5	20	1	6	16.66666667
Iranian Journal of Microbiology	6	1	16.66666667	1	6	16.66666667	1	6	16.66666667
NPJ precision oncology	6	1	16.66666667	1	6	16.66666667	1	3	33.33333333
International Journal of Dentistry	6	1	16.66666667	1	6	16.66666667	1	4	25
Journal of Hematopathology	6	1	16.66666667	1	6	16.66666667	1	4	25
Rsc Advances	6	1	16.66666667	1	6	16.66666667	1	4	25
Veterinary Immunology and Immunopathology	6	1	16.66666667	1	6	16.66666667	1	3	33.33333333
Molecular cancer therapeutics	6	1	16.66666667	1	6	16.66666667	1	2	50
Frontiers in Integrative Neuroscience	6	1	16.66666667	1	6	16.66666667	1	5	20
Experimental Parasitology	6	1	16.66666667	1	6	16.66666667	1	4	25
International Journal of Hematology-Oncology and Stem Cell Research	6	1	16.66666667	1	6	16.66666667	1	5	20
Bioprocess and Biosystems Engineering	6	1	16.66666667	1	6	16.66666667	1	6	16.66666667
Parasitology Research	6	1	16.66666667	1	6	16.66666667	1	5	20
Molecular Biology Research Communications	6	1	16.66666667	1	4	25	1	6	16.66666667
Cancer studies and molecular medicine : open journal	6	1	16.66666667	1	6	16.66666667	1	1	100
Environmental Health and Toxicology	6	1	16.66666667	1	5	20	1	6	16.66666667
Dermato-endocrinology	6	1	16.66666667	1	4	25	1	5	20
Journal of Microscopy	6	1	16.66666667	1	6	16.66666667	1	5	20
ecancermedicalscience	6	1	16.66666667	1	6	16.66666667	1	3	33.33333333
Clinical proteomics	6	1	16.66666667	1	6	16.66666667	1	3	33.33333333
GMS Hygiene and Infection Control	6	1	16.66666667	1	6	16.66666667	1	2	50
Biophysics	6	1	16.66666667	1	6	16.66666667	1	6	16.66666667
Microbial Genomics	6	0	0	0	6	0	0	4	0
Journal of the International Society of Sports Nutrition	6	0	0	0	5	0	0	5	0
Journal of Chemical Ecology	6	0	0	0	6	0	0	6	0
Indian Journal of Ophthalmology	6	0	0	0	3	0	0	5	0
International Journal of Vascular Medicine	6	0	0	0	4	0	0	4	0
Insects	6	0	0	0	6	0	0	6	0
Gut Microbes	6	0	0	0	6	0	0	5	0
EvoDevo	6	0	0	0	5	0	0	5	0
One Health	6	0	0	0	6	0	0	3	0
Immunome Research	6	0	0	0	6	0	0	6	0
Nano Convergence	6	0	0	0	5	0	0	3	0
Insect Molecular Biology	6	0	0	0	6	0	0	3	0
Tobacco Induced Diseases	6	0	0	0	5	0	0	5	0
Neuroscience Letters	6	0	0	0	6	0	0	5	0
Journal of Angiogenesis Research	6	0	0	0	6	0	0	5	0
Diseases	6	0	0	0	6	0	0	4	0
Vascular Health and Risk Management	6	0	0	0	5	0	0	4	0
Signal transduction and targeted therapy	6	0	0	0	6	0	0	2	0
Journal of Ayurveda and Integrative Medicine	6	0	0	0	5	0	0	5	0
ISRN Gastroenterology	6	0	0	0	6	0	0	5	0
Biomedical Reports	6	0	0	0	6	0	0	5	0
Plant Cell Reports	6	0	0	0	6	0	0	5	0
Expert Review of Proteomics	6	0	0	0	6	0	0	1	0
Lasers in Medical Science	6	0	0	0	4	0	0	3	0
Peptides	6	0	0	0	5	0	0	4	0
The Journal of Physiological Sciences	6	0	0	0	3	0	0	2	0
Vascular Pharmacology	6	0	0	0	3	0	0	4	0
Protein Science : A Publication of the Protein Society	6	0	0	0	6	0	0	6	0
Journal of clinical & cellular immunology	6	0	0	0	6	0	0	4	0
Journal of Muscle Research and Cell Motility	6	0	0	0	6	0	0	4	0
Archaea	6	0	0	0	6	0	0	6	0
Head & Face Medicine	6	0	0	0	5	0	0	5	0
Applications in Plant Sciences	6	0	0	0	6	0	0	5	0
Oecologia	6	0	0	0	6	0	0	3	0
Nephron Extra	6	0	0	0	6	0	0	6	0
Journal of Pharmacy & Bioallied Sciences	6	0	0	0	6	0	0	5	0
Biomicrofluidics	6	0	0	0	6	0	0	4	0
The Journal of Nutritional Biochemistry	5	3	60	3	5	60	3	3	100
Journal of Cardiovascular Translational Research	5	3	60	3	5	60	3	4	75
Brain Pathology (Zurich, Switzerland)	5	3	60	3	5	60	2	3	66.66666667
Interface Focus	5	2	40	1	4	25	2	4	50
Mycology	5	2	40	2	5	40	2	4	50
International Scholarly Research Notices	5	2	40	1	4	25	2	5	40
ISRN Pharmaceutics	5	2	40	2	5	40	2	5	40
Behavioural Neurology	5	2	40	2	5	40	2	5	40
Journal of Neurodegenerative Diseases	5	2	40	1	4	25	2	3	66.66666667
Genes & Genomics	5	2	40	2	5	40	1	2	50
BMJ Open Diabetes Research & Care	5	2	40	1	4	25	2	3	66.66666667
International Journal of Neuropsychopharmacology	5	2	40	1	4	25	2	5	40
Quarterly reviews of biophysics	5	1	20	1	5	20	1	3	33.33333333
Digestive Diseases and Sciences	5	1	20	1	5	20	1	5	20
Microbial Ecology in Health and Disease	5	1	20	1	3	33.33333333	1	4	25
Molecular oncology	5	1	20	1	5	20	1	1	100
Inflammation Research	5	1	20	1	5	20	1	5	20
Antibiotics (Basel, Switzerland)	5	1	20	1	5	20	1	2	50
Chemistry & biology	5	1	20	1	5	20	1	1	100
Journal of Pathogens	5	1	20	1	5	20	1	4	25
Microorganisms	5	1	20	1	5	20	1	4	25
Journal of Comparative Physiology. A, Neuroethology, Sensory, Neural, and Behavioral Physiology	5	1	20	1	5	20	1	4	25
Source Code for Biology and Medicine	5	1	20	1	5	20	1	3	33.33333333
Frontiers in Neuroenergetics	5	1	20	1	5	20	1	3	33.33333333
Brain Research	5	1	20	1	5	20	1	3	33.33333333
World Journal of Microbiology & Biotechnology	5	1	20	1	5	20	1	4	25
Journal of Biomaterials Applications	5	1	20	1	5	20	1	4	25
Pathogens and Disease	5	1	20	1	4	25	1	4	25
Saudi Journal of Gastroenterology : Official Journal of the Saudi Gastroenterology Association	5	1	20	1	5	20	1	4	25
Archives of Drug Information	5	1	20	1	5	20	1	2	50
Archives of Biochemistry and Biophysics	5	1	20	1	5	20	1	2	50
Journal of Psychopharmacology (Oxford, England)	5	1	20	1	5	20	1	4	25
European Journal of Endocrinology	5	1	20	1	4	25	1	4	25
SAGE Open Medicine	5	1	20	1	5	20	1	3	33.33333333
Tissue Engineering. Part C, Methods	5	1	20	1	4	25	1	3	33.33333333
Obesity (Silver Spring, Md.)	5	1	20	1	5	20	1	4	25
Molecular Autism	5	1	20	1	5	20	1	5	20
ISRN Neurology	5	1	20	1	5	20	1	4	25
Microbial Ecology	5	1	20	1	5	20	1	4	25
ISRN Dermatology	5	1	20	1	4	25	1	4	25
Journal of cancer research and therapeutic oncology	5	1	20	1	5	20	1	1	100
Journal of Veterinary Pharmacology and Therapeutics	5	1	20	1	5	20	1	1	100
Light, science & applications	5	1	20	1	5	20	1	2	50
Journal of Young Pharmacists : JYP	5	0	0	0	5	0	0	3	0
BMC Medical Imaging	5	0	0	0	5	0	0	4	0
Ancient Science of Life	5	0	0	0	5	0	0	4	0
Journal of Transplantation	5	0	0	0	5	0	0	4	0
AoB Plants	5	0	0	0	5	0	0	2	0
Journal of the Korean Surgical Society	5	0	0	0	4	0	0	5	0
Cell Biology International	5	0	0	0	5	0	0	2	0
Monatshefte Fur Chemie	5	0	0	0	5	0	0	3	0
Tuberculosis (Edinburgh, Scotland)	5	0	0	0	3	0	0	3	0
Science China. Life sciences	5	0	0	0	5	0	0	1	0
Spermatogenesis	5	0	0	0	5	0	0	3	0
Scanning	5	0	0	0	5	0	0	5	0
Journal of Therapeutic Ultrasound	5	0	0	0	4	0	0	5	0
International journal of chronic diseases & therapy	5	0	0	0	5	0	0	1	0
Slas Technology	5	0	0	0	5	0	0	2	0
Journal of Clinical Immunology	5	0	0	0	4	0	0	4	0
Small (Weinheim an Der Bergstrasse, Germany)	5	0	0	0	5	0	0	4	0
Fly	5	0	0	0	5	0	0	4	0
Organometallics	5	0	0	0	5	0	0	2	0
Reproductive Biology and Endocrinology	5	0	0	0	4	0	0	5	0
Lab on a Chip	5	0	0	0	5	0	0	3	0
North American Journal of Medical Sciences	5	0	0	0	5	0	0	5	0
BMJ : British Medical Journal	5	0	0	0	5	0	0	5	0
Ejnmmi Radiopharmacy and Chemistry	5	0	0	0	5	0	0	1	0
Biology Letters	5	0	0	0	5	0	0	3	0
Pathobiology of Aging & Age Related Diseases	5	0	0	0	5	0	0	3	0
Journal of Physical Therapy Science	5	0	0	0	5	0	0	5	0
Medical Journal of the Islamic Republic of Iran	5	0	0	0	5	0	0	4	0
International Journal of Biomedical Imaging	5	0	0	0	5	0	0	4	0
Nanoscale	5	0	0	0	5	0	0	2	0
International Journal of Gynecological Cancer	5	0	0	0	5	0	0	4	0
The Journals of Gerontology Series A: Biological Sciences and Medical Sciences	5	0	0	0	5	0	0	2	0
Combinatorial Chemistry & High Throughput Screening	5	0	0	0	4	0	0	2	0
Placenta	5	0	0	0	4	0	0	4	0
Critical Reviews in Biochemistry and Molecular Biology	5	0	0	0	5	0	0	2	0
Frontiers in Computational Neuroscience	5	0	0	0	5	0	0	4	0
Thorax	5	0	0	0	5	0	0	4	0
Experimental Dermatology	5	0	0	0	5	0	0	2	0
Nano Letters	5	0	0	0	5	0	0	3	0
Acta Crystallographica. Section F, Structural Biology Communications	5	0	0	0	5	0	0	5	0
Diabetes & Metabolism Journal	5	0	0	0	4	0	0	5	0
Cellular physiology and biochemistry : international journal of experimental cellular physiology, biochemistry, and pharmacology	5	0	0	0	5	0	0	3	0
Molecular therapy oncolytics	5	0	0	0	4	0	0	2	0
Biochimie	5	0	0	0	5	0	0	3	0
Cytogenetic and Genome Research	5	0	0	0	5	0	0	1	0
The Open Cardiovascular Medicine Journal	5	0	0	0	5	0	0	4	0
Journal of Integrative Plant Biology	5	0	0	0	5	0	0	4	0
Genomics	5	0	0	0	5	0	0	4	0
American Journal of Physiology - Endocrinology and Metabolism	5	0	0	0	5	0	0	4	0
Restorative Dentistry & Endodontics	5	0	0	0	2	0	0	4	0
Hormones & Cancer	5	0	0	0	5	0	0	4	0
International Journal of Hypertension	5	0	0	0	5	0	0	3	0
Free radical biology & medicine	5	0	0	0	5	0	0	3	0
Molecular Therapy: the Journal of the American Society of Gene Therapy	5	0	0	0	5	0	0	3	0
Evolutionary Bioinformatics Online	5	0	0	0	5	0	0	4	0
Journal of Medical Signals and Sensors	5	0	0	0	4	0	0	4	0
Chromatographia	5	0	0	0	5	0	0	2	0
Journal of AIDS & clinical research	5	0	0	0	5	0	0	2	0
Science translational medicine	5	0	0	0	5	0	0	2	0
Anemia	5	0	0	0	4	0	0	3	0
Drug designing : open access	5	0	0	0	5	0	0	1	0
Biointerphases	5	0	0	0	5	0	0	4	0
Journal of Bioenergetics and Biomembranes	5	0	0	0	5	0	0	2	0
Drugs in R&D	5	0	0	0	5	0	0	1	0
Upsala Journal of Medical Sciences	5	0	0	0	5	0	0	3	0
The European Respiratory Journal	5	0	0	0	5	0	0	3	0
Korean Journal of Anesthesiology	5	0	0	0	5	0	0	5	0
Biochimica et biophysica acta	5	0	0	0	5	0	0	1	0
Journal of Neuroendocrinology	5	0	0	0	5	0	0	3	0
Radiation and Environmental Biophysics	5	0	0	0	4	0	0	4	0
Rheumatology (Oxford, England)	4	3	75	1	2	50	3	4	75
Psychiatry Investigation	4	2	50	1	2	50	2	4	50
Journal of Innate Immunity	4	2	50	2	4	50	2	3	66.66666667
The Journal of International Medical Research	4	2	50	2	4	50	2	4	50
ISRN Neuroscience	4	2	50	1	3	33.33333333	2	3	66.66666667
Journal of Hepatocellular Carcinoma	4	2	50	2	4	50	1	1	100
Journal of Health, Population, and Nutrition	4	2	50	2	3	66.66666667	2	4	50
Journal of Pharmacology & Pharmacotherapeutics	4	2	50	1	3	33.33333333	2	4	50
Journal of Pharmaceutical Sciences	4	2	50	1	3	33.33333333	2	3	66.66666667
Blood Coagulation & Fibrinolysis	4	2	50	1	3	33.33333333	2	4	50
Fems Microbiology Letters	4	2	50	1	3	33.33333333	2	4	50
Journal of Applied Toxicology	4	1	25	1	3	33.33333333	1	4	25
Cell and Tissue Banking	4	1	25	1	4	25	1	2	50
Jundishapur Journal of Natural Pharmaceutical Products	4	1	25	1	3	33.33333333	1	3	33.33333333
Toxicology letters	4	1	25	1	4	25	1	2	50
Metabolic Engineering	4	1	25	1	4	25	1	2	50
Liver International	4	1	25	1	3	33.33333333	1	4	25
Porcine Health Management	4	1	25	1	4	25	1	4	25
Archives of Microbiology	4	1	25	1	4	25	1	2	50
World Journal of Biological Chemistry	4	1	25	1	4	25	1	4	25
Frontiers in Neuroengineering	4	1	25	1	3	33.33333333	1	4	25
Arteriosclerosis, Thrombosis, and Vascular Biology	4	1	25	1	4	25	1	1	100
Journal of Research of the National Institute of Standards and Technology	4	1	25	1	4	25	1	3	33.33333333
ISRN Organic Chemistry	4	1	25	1	4	25	1	2	50
DARU : Journal of Faculty of Pharmacy, Tehran University of Medical Sciences	4	1	25	1	4	25	1	4	25
Drug Development Research	4	1	25	1	4	25	1	1	100
Journal of Antimicrobial Chemotherapy	4	1	25	1	4	25	1	3	33.33333333
Leukemia Research	4	1	25	1	4	25	1	3	33.33333333
Psychopharmacology	4	1	25	1	4	25	1	2	50
Neuro-Signals	4	1	25	1	3	33.33333333	1	3	33.33333333
Current Neuropharmacology	4	1	25	1	4	25	1	4	25
Journal of Fungi	4	1	25	1	4	25	1	4	25
Clinical and Experimental Allergy	4	1	25	1	4	25	1	2	50
Molecular Genetics and Metabolism	4	1	25	1	4	25	1	3	33.33333333
Eplasty	4	1	25	1	4	25	1	2	50
In Vitro Cellular & Developmental Biology	4	1	25	1	4	25	1	2	50
Photochemistry and Photobiology	4	1	25	1	4	25	1	1	100
Alzheimer's Research & Therapy	4	1	25	1	3	33.33333333	1	3	33.33333333
The Open Dentistry Journal	4	1	25	1	4	25	1	3	33.33333333
International journal of cancer	4	1	25	1	4	25	1	1	100
BMC Public Health	4	1	25	1	4	25	1	4	25
ISRN Obstetrics and Gynecology	4	1	25	1	4	25	1	3	33.33333333
International Journal of Epidemiology	4	1	25	1	4	25	1	2	50
Turkish Journal of Hematology	4	1	25	1	4	25	1	4	25
NPJ Regenerative Medicine	4	1	25	1	4	25	1	4	25
Hematology Reports	4	1	25	1	4	25	1	2	50
European Urology	4	1	25	1	4	25	1	3	33.33333333
Clujul Medical	4	0	0	0	4	0	0	4	0
Diabetes Care	4	0	0	0	4	0	0	4	0
Journal of Periodontal & Implant Science	4	0	0	0	4	0	0	3	0
Clinical and Experimental Otorhinolaryngology	4	0	0	0	4	0	0	4	0
Cancer letters	4	0	0	0	4	0	0	3	0
Epidemiology and Infection	4	0	0	0	4	0	0	2	0
Cell Motility and the Cytoskeleton	4	0	0	0	4	0	0	1	0
Saline Systems	4	0	0	0	3	0	0	4	0
BMC Oral Health	4	0	0	0	3	0	0	4	0
Heart International	4	0	0	0	4	0	0	2	0
Journal of Human Kinetics	4	0	0	0	4	0	0	4	0
American Journal of Physiology - Cell Physiology	4	0	0	0	4	0	0	2	0
Shock (Augusta, Ga.)	4	0	0	0	4	0	0	3	0
Journal of Tissue Engineering and Regenerative Medicine	4	0	0	0	4	0	0	2	0
Zoological Letters	4	0	0	0	4	0	0	3	0
Mechanisms of Ageing and Development	4	0	0	0	4	0	0	2	0
International Journal of Analytical Chemistry	4	0	0	0	4	0	0	3	0
Annals of Neurosciences	4	0	0	0	4	0	0	4	0
Angewandte Chemie (International Ed. in English)	4	0	0	0	3	0	0	4	0
International Journal of Radiation Biology	4	0	0	0	4	0	0	3	0
Journal of Biochemistry	4	0	0	0	4	0	0	1	0
BMC Psychiatry	4	0	0	0	4	0	0	4	0
European Journal of Dentistry	4	0	0	0	4	0	0	4	0
Hepatic Medicine : Evidence and Research	4	0	0	0	4	0	0	3	0
Journal of Biomolecular Nmr	4	0	0	0	4	0	0	2	0
Journal of Gynecologic Oncology	4	0	0	0	3	0	0	3	0
Behavioral and Brain Functions : BBF	4	0	0	0	4	0	0	4	0
Journal of Movement Disorders	4	0	0	0	4	0	0	2	0
Journal of Neuroscience Methods	4	0	0	0	4	0	0	2	0
European Radiology	4	0	0	0	4	0	0	1	0
Nmr in Biomedicine	4	0	0	0	4	0	0	3	0
Journal of Aging Research	4	0	0	0	4	0	0	4	0
Neurobiology of disease	4	0	0	0	4	0	0	3	0
BMJ Open Gastroenterology	4	0	0	0	4	0	0	3	0
Photochemical & Photobiological Sciences	4	0	0	0	4	0	0	1	0
Biogerontology	4	0	0	0	3	0	0	4	0
HIV/AIDS (Auckland, N.Z.)	4	0	0	0	4	0	0	4	0
Immunological Investigations	4	0	0	0	4	0	0	1	0
Obstetrics & Gynecology Science	4	0	0	0	3	0	0	3	0
Cardiology Research and Practice	4	0	0	0	3	0	0	4	0
DNA and Cell Biology	4	0	0	0	4	0	0	2	0
International Journal of Stem Cells	4	0	0	0	4	0	0	3	0
Pharmacological Research	4	0	0	0	4	0	0	4	0
Clinical Oral Investigations	4	0	0	0	4	0	0	3	0
Algorithms for Molecular Biology : AMB	4	0	0	0	4	0	0	3	0
Cellular microbiology	4	0	0	0	4	0	0	1	0
Veterinary Research Communications	4	0	0	0	4	0	0	3	0
The AAPS Journal	4	0	0	0	4	0	0	3	0
Journal of Orthopaedic Research	4	0	0	0	4	0	0	3	0
Iubmb Life	4	0	0	0	4	0	0	2	0
International Journal of Applied and Basic Medical Research	4	0	0	0	4	0	0	2	0
Cellular and molecular bioengineering	4	0	0	0	4	0	0	2	0
ISRN Bioinformatics	4	0	0	0	4	0	0	2	0
Journal of Toxicology and Environmental Health. Part a	4	0	0	0	4	0	0	3	0
Immunology Letters	4	0	0	0	4	0	0	3	0
Genetics Research International	4	0	0	0	4	0	0	4	0
Current Drug Targets	4	0	0	0	4	0	0	1	0
International Journal of Tryptophan Research : IJTR	4	0	0	0	4	0	0	4	0
Journal of Geriatric Cardiology : JGC	4	0	0	0	4	0	0	4	0
Pulmonary Medicine	4	0	0	0	4	0	0	4	0
The EPMA Journal	4	0	0	0	4	0	0	2	0
Brain, Behavior, and Immunity	4	0	0	0	4	0	0	4	0
Enzyme Research	4	0	0	0	3	0	0	4	0
Differentiation; Research in Biological Diversity	4	0	0	0	3	0	0	2	0
Clinical Microbiology and Infection	4	0	0	0	4	0	0	4	0
Current Medicinal Chemistry	4	0	0	0	3	0	0	3	0
The Journal of Headache and Pain	4	0	0	0	4	0	0	4	0
Molecular and Clinical Oncology	4	0	0	0	4	0	0	3	0
Parasite Immunology	4	0	0	0	4	0	0	4	0
Developmental and Comparative Immunology	4	0	0	0	4	0	0	4	0
Mikrochimica Acta	4	0	0	0	3	0	0	3	0
Molecular Ecology	4	0	0	0	4	0	0	4	0
Journal of Neuromuscular Diseases	4	0	0	0	4	0	0	4	0
Ultramicroscopy	4	0	0	0	3	0	0	4	0
Nuclear Medicine and Biology	4	0	0	0	4	0	0	3	0
The Open AIDS Journal	4	0	0	0	4	0	0	2	0
Cellular signalling	4	0	0	0	4	0	0	2	0
Muscle & Nerve	4	0	0	0	4	0	0	3	0
Infectious Disease Reports	4	0	0	0	4	0	0	2	0
Plant Molecular Biology Reporter / Ispmb	4	0	0	0	4	0	0	3	0
Journal of Neurodevelopmental Disorders	3	3	100	2	2	100	2	2	100
The Pan African Medical Journal	3	2	66.66666667	2	3	66.66666667	2	3	66.66666667
Journal of Pharmaceutics	3	2	66.66666667	2	3	66.66666667	2	3	66.66666667
Biochemia Medica	3	2	66.66666667	2	3	66.66666667	2	2	100
Journal of Interdisciplinary Nanomedicine	3	2	66.66666667	2	3	66.66666667	1	1	100
Cryobiology	3	2	66.66666667	1	2	50	2	3	66.66666667
European Archives of Oto-Rhino-Laryngology	3	2	66.66666667	1	2	50	2	3	66.66666667
Molecular Nutrition & Food Research	3	2	66.66666667	2	3	66.66666667	2	3	66.66666667
Advanced Healthcare Materials	3	1	33.33333333	1	3	33.33333333	1	3	33.33333333
ISRN Biotechnology	3	1	33.33333333	1	3	33.33333333	1	2	50
Microsystems & nanoengineering	3	1	33.33333333	1	3	33.33333333	1	1	100
Journal of Veterinary Medicine	3	1	33.33333333	1	3	33.33333333	1	1	100
Schizophrenia Research	3	1	33.33333333	1	3	33.33333333	1	3	33.33333333
International Journal of Pharmaceutical Investigation	3	1	33.33333333	1	3	33.33333333	1	3	33.33333333
Journal of Hepatology	3	1	33.33333333	1	3	33.33333333	1	2	50
International journal of cancer and clinical research	3	1	33.33333333	1	3	33.33333333	1	2	50
Antibodies (Basel, Switzerland)	3	1	33.33333333	1	3	33.33333333	1	2	50
Journal of Advanced Research	3	1	33.33333333	1	3	33.33333333	1	3	33.33333333
Environmental Toxicology	3	1	33.33333333	1	3	33.33333333	1	1	100
Archives of Public Health	3	1	33.33333333	1	3	33.33333333	1	1	100
Journal of Experimental Nanoscience	3	1	33.33333333	1	3	33.33333333	1	1	100
Journal of Pharmaceutical Health Care and Sciences	3	1	33.33333333	1	3	33.33333333	1	2	50
Environmental Health Insights	3	1	33.33333333	1	3	33.33333333	1	3	33.33333333
Annals of Microbiology	3	1	33.33333333	1	3	33.33333333	1	2	50
Results in Immunology	3	1	33.33333333	1	3	33.33333333	1	2	50
The Veterinary Record	3	1	33.33333333	1	3	33.33333333	1	1	100
International journal of cancer research and molecular mechanisms	3	1	33.33333333	1	3	33.33333333	1	2	50
Clinical Medicine Insights. Pathology	3	1	33.33333333	1	3	33.33333333	1	2	50
Current Pharmaceutical Design	3	1	33.33333333	1	3	33.33333333	1	2	50
Basic & Clinical Pharmacology & Toxicology	3	1	33.33333333	1	3	33.33333333	1	2	50
Chonnam Medical Journal	3	1	33.33333333	1	3	33.33333333	1	3	33.33333333
Neuropsychopharmacology : official publication of the American College of Neuropsychopharmacology	3	1	33.33333333	1	3	33.33333333	1	3	33.33333333
The Plant Pathology Journal	3	1	33.33333333	1	3	33.33333333	1	3	33.33333333
Development Genes and Evolution	3	1	33.33333333	1	3	33.33333333	1	3	33.33333333
Transplant International	3	1	33.33333333	1	3	33.33333333	1	3	33.33333333
Toxicology Research	3	1	33.33333333	1	3	33.33333333	1	3	33.33333333
Prostate cancer and prostatic diseases	3	1	33.33333333	1	3	33.33333333	1	3	33.33333333
Thrombosis and Haemostasis	3	1	33.33333333	1	3	33.33333333	1	3	33.33333333
Probiotics and Antimicrobial Proteins	3	1	33.33333333	1	3	33.33333333	1	3	33.33333333
Fertility and Sterility	3	1	33.33333333	1	3	33.33333333	1	1	100
FEMS Microbiology Letters	3	1	33.33333333	1	3	33.33333333	1	3	33.33333333
Molecular & cellular oncology	3	1	33.33333333	1	3	33.33333333	1	1	100
Journal of Natural Science, Biology, and Medicine	3	1	33.33333333	1	3	33.33333333	1	3	33.33333333
Cellular Immunology	3	1	33.33333333	1	3	33.33333333	1	2	50
Journal of the Korean Society of Coloproctology	3	1	33.33333333	1	2	50	1	2	50
Pharmacogenomics and Personalized Medicine	3	1	33.33333333	1	3	33.33333333	1	2	50
Journal of Investigative Medicine	3	1	33.33333333	1	3	33.33333333	1	3	33.33333333
Metallomics	3	1	33.33333333	1	2	50	1	3	33.33333333
Journal of Burns and Wounds	3	1	33.33333333	1	3	33.33333333	1	3	33.33333333
Iranian Journal of Reproductive Medicine	3	1	33.33333333	1	3	33.33333333	1	3	33.33333333
Molecular and Cellular Pediatrics	3	1	33.33333333	1	3	33.33333333	1	3	33.33333333
GMS German Medical Science	3	1	33.33333333	1	3	33.33333333	1	2	50
ACS Combinatorial Science	3	1	33.33333333	1	3	33.33333333	1	3	33.33333333
Cardiovascular Journal of Africa	3	1	33.33333333	1	3	33.33333333	1	3	33.33333333
Dialogues in Clinical Neuroscience	3	1	33.33333333	1	3	33.33333333	1	2	50
Pharmaceutical Biology	3	1	33.33333333	1	3	33.33333333	1	1	100
Rheumatology International	3	1	33.33333333	1	3	33.33333333	1	3	33.33333333
Journal of Berry Research	3	1	33.33333333	1	3	33.33333333	1	1	100
Medicina Oral, Patolog�a Oral y Cirug�a Bucal	3	1	33.33333333	1	3	33.33333333	1	3	33.33333333
Oncology and Therapy	3	1	33.33333333	1	3	33.33333333	1	1	100
Medical & Biological Engineering & Computing	3	0	0	0	3	0	0	2	0
Stroke Research and Treatment	3	0	0	0	3	0	0	3	0
Applied in Vitro Toxicology	3	0	0	0	3	0	0	1	0
Journal of Obesity	3	0	0	0	3	0	0	2	0
Integrative cancer science and therapeutics	3	0	0	0	3	0	0	1	0
American Journal of Physiology - Lung Cellular and Molecular Physiology	3	0	0	0	3	0	0	2	0
Infection, Genetics and Evolution	3	0	0	0	3	0	0	3	0
International Journal of Otolaryngology	3	0	0	0	3	0	0	2	0
Journal of Medical Physics / Association of Medical Physicists of India	3	0	0	0	2	0	0	3	0
Pulmonary Circulation	3	0	0	0	3	0	0	2	0
Stem cells (Dayton, Ohio)	3	0	0	0	3	0	0	1	0
Photosynthesis Research	3	0	0	0	3	0	0	3	0
Philosophical transactions. Series A, Mathematical, physical, and engineering sciences	3	0	0	0	3	0	0	2	0
International Journal of Bacteriology	3	0	0	0	3	0	0	3	0
European Journal of Epidemiology	3	0	0	0	3	0	0	3	0
Virus research	3	0	0	0	3	0	0	1	0
Journal of Biomedical Physics & Engineering	3	0	0	0	3	0	0	2	0
Experimental Gerontology	3	0	0	0	3	0	0	3	0
Cancer Investigation	3	0	0	0	3	0	0	1	0
Ambio	3	0	0	0	3	0	0	3	0
Ayu	3	0	0	0	3	0	0	1	0
Chemphyschem	3	0	0	0	3	0	0	2	0
Cureus	3	0	0	0	3	0	0	3	0
Medical sciences : open access journal	3	0	0	0	3	0	0	1	0
Molecular therapy : the journal of the American Society of Gene Therapy	3	0	0	0	3	0	0	2	0
Clinical Orthopaedics and Related Research	3	0	0	0	3	0	0	2	0
Results in Pharma Sciences	3	0	0	0	3	0	0	3	0
Journal of Clinical and Translational Hepatology	3	0	0	0	2	0	0	3	0
Food and Environmental Virology	3	0	0	0	3	0	0	2	0
Heart	3	0	0	0	3	0	0	2	0
Toxicology and Applied Pharmacology	3	0	0	0	3	0	0	2	0
The Analyst	3	0	0	0	3	0	0	3	0
International Journal of Hematology	3	0	0	0	3	0	0	3	0
Clinical Pediatric Endocrinology	3	0	0	0	3	0	0	3	0
Experimental Eye Research	3	0	0	0	3	0	0	3	0
Experimental & Applied Acarology	3	0	0	0	3	0	0	3	0
Human Genome Variation	3	0	0	0	3	0	0	2	0
Dermatology and Therapy	3	0	0	0	3	0	0	1	0
Cell cycle (Georgetown, Tex.)	3	0	0	0	3	0	0	1	0
Maxillofacial Plastic and Reconstructive Surgery	3	0	0	0	2	0	0	3	0
Journal of Cardiovascular Pharmacology	3	0	0	0	3	0	0	2	0
NPJ vaccines	3	0	0	0	3	0	0	2	0
Journal of proteomics & bioinformatics	3	0	0	0	3	0	0	3	0
NPJ breast cancer	3	0	0	0	3	0	0	2	0
Trials	3	0	0	0	3	0	0	3	0
The Journal of Experimental Biology	3	0	0	0	3	0	0	2	0
The Open Respiratory Medicine Journal	3	0	0	0	3	0	0	3	0
Expert Review of Molecular Diagnostics	3	0	0	0	3	0	0	1	0
Prion	3	0	0	0	3	0	0	3	0
Journal of Ocular Pharmacology and Therapeutics	3	0	0	0	3	0	0	2	0
Enliven. Challenges in cancer detection and therapy	3	0	0	0	3	0	0	1	0
Nano Reviews	3	0	0	0	3	0	0	2	0
Journal of Biomedical Materials Research. Part B, Applied Biomaterials	3	0	0	0	3	0	0	3	0
Revista Brasileira de Hematologia e Hemoterapia	3	0	0	0	3	0	0	3	0
Neurology	3	0	0	0	2	0	0	3	0
ISRN Microbiology	3	0	0	0	3	0	0	1	0
Journal of hypertension : open access	3	0	0	0	3	0	0	1	0
The European Journal of Public Health	3	0	0	0	3	0	0	2	0
Journal of Physics D	3	0	0	0	3	0	0	2	0
Interdisciplinary Perspectives on Infectious Diseases	3	0	0	0	3	0	0	2	0
Mobile Genetic Elements	3	0	0	0	3	0	0	3	0
Lung Cancer: Targets and Therapy	3	0	0	0	3	0	0	1	0
Immunobiology	3	0	0	0	3	0	0	3	0
Medical Immunology	3	0	0	0	3	0	0	2	0
Open Access Rheumatology : Research and Reviews	3	0	0	0	3	0	0	2	0
Clinical, Cosmetic and Investigational Dermatology	3	0	0	0	2	0	0	3	0
Animal Cells and Systems	3	0	0	0	3	0	0	1	0
Clinical Obesity	3	0	0	0	3	0	0	1	0
BioData Mining	3	0	0	0	3	0	0	2	0
Extremophiles	3	0	0	0	3	0	0	3	0
World Journal of Clinical Oncology	3	0	0	0	3	0	0	2	0
Nature physics	3	0	0	0	3	0	0	1	0
Toxicology Mechanisms and Methods	3	0	0	0	3	0	0	2	0
Multiple Sclerosis International	3	0	0	0	3	0	0	2	0
NPJ Schizophrenia	3	0	0	0	3	0	0	3	0
Biochemistry & pharmacology : open access	3	0	0	0	3	0	0	1	0
Zoonoses and Public Health	3	0	0	0	3	0	0	1	0
Free Radical Research	3	0	0	0	3	0	0	3	0
Open Veterinary Journal	3	0	0	0	3	0	0	3	0
Mitochondrion	3	0	0	0	3	0	0	3	0
Radiology Research and Practice	3	0	0	0	3	0	0	2	0
Cancer Genetics	3	0	0	0	3	0	0	1	0
Advanced Functional Materials	3	0	0	0	3	0	0	2	0
Marine Biotechnology (New York, N.y.)	3	0	0	0	3	0	0	2	0
Critical Reviews in Toxicology	3	0	0	0	3	0	0	2	0
Current Alzheimer Research	3	0	0	0	3	0	0	3	0
The Annals of Applied Biology	3	0	0	0	3	0	0	1	0
Temperature: Multidisciplinary Biomedical Journal	3	0	0	0	3	0	0	3	0
Phytotherapy Research	3	0	0	0	3	0	0	2	0
Cytotherapy	3	0	0	0	3	0	0	2	0
Journal of Anatomy	3	0	0	0	3	0	0	2	0
Open biology	3	0	0	0	3	0	0	2	0
Human and Ecological Risk Assessment	3	0	0	0	3	0	0	1	0
Therapeutics and Clinical Risk Management	3	0	0	0	3	0	0	2	0
Cell Communication and Signaling	3	0	0	0	3	0	0	1	0
Arthritis and Rheumatism	3	0	0	0	2	0	0	3	0
Circulation Research	3	0	0	0	3	0	0	2	0
Infectious Diseases in Obstetrics and Gynecology	3	0	0	0	3	0	0	3	0
Journal of Structural and Functional Genomics	3	0	0	0	3	0	0	3	0
International Journal of Implant Dentistry	3	0	0	0	3	0	0	1	0
Cancer cell & microenvironment	3	0	0	0	3	0	0	1	0
Journal of Mammary Gland Biology and Neoplasia	3	0	0	0	2	0	0	2	0
Environmental Health and Preventive Medicine	3	0	0	0	3	0	0	2	0
The Open Ophthalmology Journal	3	0	0	0	3	0	0	2	0
Journal of molecular endocrinology	3	0	0	0	3	0	0	1	0
Neurology International	3	0	0	0	3	0	0	2	0
Herpesviridae	3	0	0	0	3	0	0	2	0
Journal of Molecular Modeling	3	0	0	0	3	0	0	2	0
Diagnostics (Basel, Switzerland)	3	0	0	0	3	0	0	2	0
Biomechanics and Modeling in Mechanobiology	3	0	0	0	3	0	0	2	0
Modern Pathology	3	0	0	0	3	0	0	3	0
International Immunopharmacology	3	0	0	0	3	0	0	3	0
Health and Quality of Life Outcomes	3	0	0	0	3	0	0	3	0
Cerebrospinal Fluid Research	3	0	0	0	3	0	0	3	0
Functional & Integrative Genomics	3	0	0	0	3	0	0	3	0
Antiviral research	3	0	0	0	3	0	0	1	0
Parasitology	3	0	0	0	3	0	0	3	0
Korean Journal of Orthodontics	3	0	0	0	3	0	0	2	0
Developmental cell	3	0	0	0	3	0	0	2	0
AMIA Summits on Translational Science Proceedings	3	0	0	0	3	0	0	3	0
Scoliosis	3	0	0	0	3	0	0	3	0
Przegla_d Menopauzalny = Menopause Review	3	0	0	0	3	0	0	3	0
Case Reports in Oncology	3	0	0	0	3	0	0	2	0
Scandinavian Journal of Immunology	3	0	0	0	3	0	0	3	0
eNeurologicalSci	3	0	0	0	3	0	0	1	0
International Journal of Surgical Oncology	3	0	0	0	3	0	0	2	0
Polymers	3	0	0	0	3	0	0	1	0
Hypertension (Dallas, Tex. : 1979)	3	0	0	0	3	0	0	2	0
Synthetic and Systems Biotechnology	3	0	0	0	3	0	0	2	0
Journal of Ethnopharmacology	3	0	0	0	3	0	0	3	0
Acta Myologica	3	0	0	0	3	0	0	3	0
Current Translational Geriatrics and Experimental Gerontology Reports	3	0	0	0	3	0	0	1	0
Journal of Physiology and Biochemistry	3	0	0	0	3	0	0	3	0
Magnetic Resonance Insights	3	0	0	0	3	0	0	1	0
Pain Research and Treatment	3	0	0	0	3	0	0	3	0
Brain Cell Biology	3	0	0	0	3	0	0	2	0
Neurology Research International	2	2	100	2	2	100	1	1	100
Auto-Immunity Highlights	2	2	100	1	1	100	2	2	100
BBA Clinical	2	2	100	2	2	100	2	2	100
Schizophrenia Bulletin	2	2	100	1	1	100	2	2	100
Prostate International	2	2	100	2	2	100	2	2	100
Genes, Brain, and Behavior	2	1	50	1	2	50	1	2	50
Xenotransplantation	2	1	50	1	2	50	1	1	100
Journal of Immigrant and Minority Health	2	1	50	1	2	50	1	1	100
Journal of Animal Science and Technology	2	1	50	1	2	50	1	2	50
The Open Neurology Journal	2	1	50	1	2	50	1	2	50
International Journal of Organ Transplantation Medicine	2	1	50	1	2	50	1	2	50
Journal of Exercise Rehabilitation	2	1	50	1	2	50	1	2	50
BMC Dermatology	2	1	50	1	2	50	1	2	50
ISRN Rheumatology	2	1	50	1	2	50	1	2	50
Journal of chromatography. B, Analytical technologies in the biomedical and life sciences	2	1	50	1	2	50	1	1	100
International Journal of Food Microbiology	2	1	50	1	2	50	1	2	50
African Health Sciences	2	1	50	1	2	50	1	2	50
Journal of Applied Microbiology	2	1	50	1	2	50	1	2	50
Kinetoplastid Biology and Disease	2	1	50	1	2	50	1	2	50
Radiation Oncology Journal	2	1	50	1	2	50	1	2	50
Nutrition and Metabolic Insights	2	1	50	1	2	50	1	2	50
Journal of Healthcare Engineering	2	1	50	1	2	50	1	1	100
Microbial Pathogenesis	2	1	50	1	2	50	1	2	50
Annals of Nuclear Medicine	2	1	50	1	2	50	1	2	50
Korean Journal of Pediatrics	2	1	50	1	2	50	1	2	50
Aerobiologia	2	1	50	1	2	50	1	1	100
Magnetic Resonance in Medicine	2	1	50	1	2	50	1	2	50
ISRN Surgery	2	1	50	1	2	50	1	1	100
Advances in Bioinformatics	2	1	50	1	2	50	1	2	50
International Journal of Ayurveda Research	2	1	50	1	2	50	1	1	100
Bionanoscience	2	1	50	1	2	50	1	1	100
Oral Oncology	2	1	50	1	2	50	1	1	100
Stem Cells and Cloning : Advances and Applications	2	1	50	1	2	50	1	2	50
Clinical Rheumatology	2	1	50	1	2	50	1	2	50
Epigenomics	2	1	50	1	2	50	1	2	50
The World Journal of Men's Health	2	1	50	1	2	50	1	2	50
The Prostate	2	1	50	1	2	50	1	1	100
Biomolecular Nmr Assignments	2	1	50	1	2	50	1	1	100
Asian Journal of Andrology	2	1	50	1	2	50	1	1	100
ISRN Urology	2	1	50	1	2	50	1	1	100
Fems Yeast Research	2	1	50	1	2	50	1	2	50
Biomedicine	2	1	50	1	2	50	1	2	50
Cholesterol	2	1	50	1	2	50	1	2	50
International Journal of Pharmaceutics	2	1	50	1	2	50	1	2	50
Toxicological and Environmental Chemistry	2	1	50	1	2	50	1	2	50
In Silico Pharmacology	2	1	50	1	2	50	1	2	50
Ecotoxicology (London, England)	2	1	50	1	2	50	1	2	50
Cell Communication & Adhesion	2	1	50	1	2	50	1	1	100
Journal of Parkinson's Disease	2	1	50	1	2	50	1	1	100
Journal of Geophysical Research. Planets	2	1	50	1	2	50	1	1	100
Atherosclerosis	2	1	50	1	2	50	1	2	50
Metabolic Brain Disease	2	1	50	1	2	50	1	1	100
European Heart Journal	2	1	50	1	2	50	1	2	50
Journal of Global Infectious Diseases	2	1	50	1	2	50	1	2	50
Research and Reports in Urology	2	1	50	1	2	50	1	1	100
Forensic Toxicology	2	1	50	1	2	50	1	2	50
International Brazilian Journal of Urology : official journal of the Brazilian Society of Urology	2	1	50	1	2	50	1	1	100
Current Cancer Drug Targets	2	1	50	1	2	50	1	1	100
Journal of Autoimmune Diseases	2	1	50	1	2	50	1	1	100
Allergy & Rhinology	2	1	50	1	2	50	1	2	50
Journal of Equine Science	2	1	50	1	2	50	1	2	50
Clinical and molecular allergy : CMA	2	1	50	1	2	50	1	2	50
Biological Rhythm Research	2	1	50	1	2	50	1	2	50
Indian Journal of Urology : IJU : Journal of the Urological Society of India	2	1	50	1	2	50	1	1	100
International Journal of Hyperthermia	2	1	50	1	2	50	1	1	100
Acta Radiologica Open	2	1	50	1	2	50	1	1	100
Drug Metabolism Letters	2	1	50	1	2	50	1	2	50
Psychoneuroendocrinology	2	1	50	1	2	50	1	2	50
Integrative Medicine Insights	2	0	0	0	2	0	0	1	0
JBMR plus	2	0	0	0	2	0	0	1	0
Journal of Ophthalmic Inflammation and Infection	2	0	0	0	2	0	0	1	0
Clinical Immunology (Orlando, Fla.)	2	0	0	0	2	0	0	2	0
Journal of Thoracic Oncology	2	0	0	0	2	0	0	2	0
Cell & Chromosome	2	0	0	0	2	0	0	1	0
Gynecologic Oncology Research and Practice	2	0	0	0	2	0	0	1	0
Alcoholism, Clinical and Experimental Research	2	0	0	0	2	0	0	2	0
Annals of Surgical Innovation and Research	2	0	0	0	2	0	0	1	0
Dental Research Journal	2	0	0	0	2	0	0	2	0
Journal of NeuroEngineering and Rehabilitation	2	0	0	0	2	0	0	2	0
Experimental Lung Research	2	0	0	0	2	0	0	2	0
Pathology	2	0	0	0	2	0	0	1	0
Mechanisms of Development	2	0	0	0	2	0	0	2	0
Case Reports in Medicine	2	0	0	0	2	0	0	2	0
Regeneration	2	0	0	0	2	0	0	2	0
Case Reports in Dermatology	2	0	0	0	2	0	0	1	0
Cancer research	2	0	0	0	2	0	0	1	0
Applied Spectroscopy Reviews	2	0	0	0	2	0	0	1	0
Longevity & Healthspan	2	0	0	0	2	0	0	1	0
Iranian Journal of Biotechnology	2	0	0	0	2	0	0	2	0
Microscopy Research and Technique	2	0	0	0	1	0	0	2	0
Filaria Journal	2	0	0	0	2	0	0	2	0
Biofouling	2	0	0	0	2	0	0	1	0
NPG Asia materials	2	0	0	0	2	0	0	2	0
Molecular oral microbiology	2	0	0	0	2	0	0	1	0
Progress in Oceanography	2	0	0	0	2	0	0	1	0
Development, Growth & Differentiation	2	0	0	0	2	0	0	2	0
Human Reproduction (Oxford, England)	2	0	0	0	2	0	0	2	0
Molecular Reproduction and Development	2	0	0	0	2	0	0	1	0
Preventive Medicine	2	0	0	0	2	0	0	2	0
Cell & developmental biology	2	0	0	0	2	0	0	1	0
Journal of Research in Medical Sciences : The Official Journal of Isfahan University of Medical Sciences	2	0	0	0	2	0	0	2	0
Nanobiomedicine	2	0	0	0	2	0	0	1	0
HPB Surgery	2	0	0	0	1	0	0	2	0
Journal of Neural Transmission	2	0	0	0	2	0	0	2	0
Open Access Macedonian Journal of Medical Sciences	2	0	0	0	2	0	0	2	0
The Oncologist	2	0	0	0	2	0	0	2	0
Cardiovascular Toxicology	2	0	0	0	2	0	0	2	0
Inhalation Toxicology	2	0	0	0	2	0	0	2	0
Journal of Microbiology & Biology Education	2	0	0	0	1	0	0	2	0
Journal of Vascular Research	2	0	0	0	2	0	0	1	0
Journal of Plant Research	2	0	0	0	1	0	0	2	0
Archives of Gynecology and Obstetrics	2	0	0	0	2	0	0	2	0
Journal of Molecular Evolution	2	0	0	0	2	0	0	1	0
Veterinary Parasitology	2	0	0	0	2	0	0	2	0
Journal of innovative optical health sciences	2	0	0	0	2	0	0	2	0
Surgical Neurology International	2	0	0	0	2	0	0	2	0
Environmental Sciences Europe	2	0	0	0	2	0	0	1	0
Irish Veterinary Journal	2	0	0	0	2	0	0	2	0
The Korean Journal of Thoracic and Cardiovascular Surgery	2	0	0	0	2	0	0	2	0
Cellular and molecular life sciences : CMLS	2	0	0	0	2	0	0	1	0
Nitric Oxide	2	0	0	0	2	0	0	2	0
Iranian Journal of Neurology	2	0	0	0	2	0	0	2	0
Life	2	0	0	0	2	0	0	2	0
Journal of Structural Geology	2	0	0	0	2	0	0	1	0
Frontiers in Cardiovascular Medicine	2	0	0	0	2	0	0	2	0
Molecular Informatics	2	0	0	0	1	0	0	2	0
Tomography : a journal for imaging research	2	0	0	0	2	0	0	2	0
Diabetes, Metabolic Syndrome and Obesity: Targets and Therapy	2	0	0	0	2	0	0	2	0
Indian Journal of Orthopaedics	2	0	0	0	2	0	0	2	0
Open journal of immunology	2	0	0	0	2	0	0	2	0
Journal of Pathology and Translational Medicine	2	0	0	0	2	0	0	1	0
JCI insight	2	0	0	0	2	0	0	2	0
Journal of Dentistry (Tehran, Iran)	2	0	0	0	2	0	0	2	0
Talanta	2	0	0	0	2	0	0	1	0
Chemical Senses	2	0	0	0	2	0	0	2	0
Wiley Interdisciplinary Reviews. RNA	2	0	0	0	2	0	0	1	0
Molecular Biosystems	2	0	0	0	2	0	0	2	0
Malaria Research and Treatment	2	0	0	0	2	0	0	2	0
Evolution, Medicine, and Public Health	2	0	0	0	2	0	0	1	0
Clinical Sarcoma Research	2	0	0	0	2	0	0	2	0
Journal of Biological Rhythms	2	0	0	0	2	0	0	1	0
Intestinal Research	2	0	0	0	2	0	0	2	0
Haemophilia	2	0	0	0	2	0	0	1	0
Cardiovascular Drugs and Therapy	2	0	0	0	2	0	0	2	0
Journal of Indian Society of Periodontology	2	0	0	0	2	0	0	2	0
Strahlentherapie Und Onkologie	2	0	0	0	2	0	0	2	0
Journal of Chemical Theory and Computation	2	0	0	0	2	0	0	2	0
Neurogenesis	2	0	0	0	2	0	0	2	0
BAOJ pharmaceutical sciences	2	0	0	0	2	0	0	1	0
Gastric Cancer	2	0	0	0	2	0	0	2	0
The Journal of general virology	2	0	0	0	2	0	0	1	0
Biochemical and biophysical research communications	2	0	0	0	2	0	0	1	0
European Journal of Drug Metabolism and Pharmacokinetics	2	0	0	0	2	0	0	2	0
Comparative Cytogenetics	2	0	0	0	2	0	0	2	0
Journal of Biomedical Semantics	2	0	0	0	2	0	0	2	0
American Journal of Medical Genetics	2	0	0	0	2	0	0	2	0
Multiple sclerosis journal - experimental, translational and clinical	2	0	0	0	2	0	0	2	0
Autoimmunity	2	0	0	0	2	0	0	2	0
International Journal of Circumpolar Health	2	0	0	0	2	0	0	1	0
Fitoterapia	2	0	0	0	2	0	0	2	0
Journal of cellular physiology	2	0	0	0	2	0	0	2	0
Global Advances in Health and Medicine	2	0	0	0	2	0	0	1	0
Journal of Materials Science	2	0	0	0	2	0	0	1	0
The Canadian Journal of Infectious Diseases & Medical Microbiology = Journal Canadien des Maladies Infectieuses et de la Microbiologie M�dicale	2	0	0	0	2	0	0	1	0
Pediatric Nephrology (Berlin, Germany)	2	0	0	0	2	0	0	2	0
Amyloid	2	0	0	0	2	0	0	2	0
The American Journal of Clinical Nutrition	2	0	0	0	2	0	0	2	0
Tetrahedron	2	0	0	0	2	0	0	2	0
Journal of Dental Anesthesia and Pain Medicine	2	0	0	0	1	0	0	2	0
Journal of Veterinary Internal Medicine	2	0	0	0	2	0	0	1	0
Processes (Basel, Switzerland)	2	0	0	0	2	0	0	1	0
Inflammopharmacology	2	0	0	0	2	0	0	2	0
Molecular & Cellular Oncology	2	0	0	0	2	0	0	1	0
Mycotoxin Research	2	0	0	0	2	0	0	1	0
Neuroimage	2	0	0	0	2	0	0	2	0
Current Therapeutic Research, Clinical and Experimental	2	0	0	0	2	0	0	2	0
PMC Biophysics	2	0	0	0	2	0	0	2	0
Journal of Cardiothoracic Surgery	2	0	0	0	2	0	0	2	0
Healthcare	2	0	0	0	1	0	0	2	0
BMC Hematology	2	0	0	0	2	0	0	1	0
Medicinal Chemistry (Shariqah (United Arab Emirates)	2	0	0	0	2	0	0	1	0
Journal of cardiovascular development and disease	2	0	0	0	2	0	0	2	0
ACS Sensors	2	0	0	0	2	0	0	1	0
Depression Research and Treatment	2	0	0	0	2	0	0	2	0
Microrna (Shariqah, United Arab Emirates)	2	0	0	0	2	0	0	1	0
Neurology: Genetics	2	0	0	0	2	0	0	1	0
Genetics & Epigenetics	2	0	0	0	2	0	0	2	0
Journal of Neurology	2	0	0	0	2	0	0	2	0
Biochemical Engineering Journal	2	0	0	0	2	0	0	2	0
Journal of Pineal Research	2	0	0	0	2	0	0	1	0
Journal of Microbiological Methods	2	0	0	0	2	0	0	2	0
Mycopathologia	2	0	0	0	2	0	0	2	0
International Journal of Evolutionary Biology	2	0	0	0	2	0	0	1	0
Journal of Smooth Muscle Research	2	0	0	0	2	0	0	2	0
Journal of Kidney Cancer and VHL	2	0	0	0	2	0	0	1	0
Korean Diabetes Journal	2	0	0	0	1	0	0	2	0
Dental Press Journal of Orthodontics	2	0	0	0	2	0	0	2	0
Systematic Biology	2	0	0	0	2	0	0	1	0
ISRN Dentistry	2	0	0	0	2	0	0	2	0
Immunological disorders & immunotherapy	2	0	0	0	2	0	0	1	0
Psychiatry Journal	2	0	0	0	2	0	0	2	0
Arquivos Brasileiros de Cardiologia	2	0	0	0	2	0	0	2	0
Turkish Journal of Haematology	2	0	0	0	2	0	0	2	0
Journal of Cardiovascular Magnetic Resonance	2	0	0	0	2	0	0	2	0
Journal of stem cell research & therapy	2	0	0	0	2	0	0	1	0
Hereditary Cancer in Clinical Practice	2	0	0	0	2	0	0	1	0
Journal of Environmental Health Science and Engineering	2	0	0	0	2	0	0	1	0
Biochemistry and Molecular Biology Education	2	0	0	0	2	0	0	1	0
Biochemistry and biophysics reports	2	0	0	0	2	0	0	1	0
Industrial Health	2	0	0	0	2	0	0	2	0
Indian Journal of Nephrology	2	0	0	0	2	0	0	2	0
Journal of Immunoassay & Immunochemistry	2	0	0	0	2	0	0	1	0
Infection Ecology & Epidemiology	2	0	0	0	2	0	0	2	0
npj Regenerative medicine	2	0	0	0	2	0	0	1	0
Neuromuscular Disorders	2	0	0	0	2	0	0	2	0
Animal Genetics	2	0	0	0	2	0	0	2	0
Luminescence	2	0	0	0	2	0	0	1	0
BMJ Open Respiratory Research	2	0	0	0	2	0	0	1	0
Cancer research frontiers	2	0	0	0	2	0	0	1	0
International Journal of Radiation Oncology, Biology, Physics	2	0	0	0	2	0	0	2	0
Annals of Oncology	2	0	0	0	2	0	0	2	0
Journal of Clinical & Translational Endocrinology	2	0	0	0	1	0	0	2	0
Journal of molecular recognition : JMR	2	0	0	0	2	0	0	1	0
Current Pharmaceutical Biotechnology	2	0	0	0	2	0	0	1	0
Plasmid	2	0	0	0	2	0	0	1	0
International Journal for Parasitology, Drugs and Drug Resistance	2	0	0	0	2	0	0	2	0
Transcriptomics: open access	2	0	0	0	2	0	0	1	0
Protoplasma	2	0	0	0	2	0	0	2	0
Water Research	2	0	0	0	2	0	0	1	0
Biopharmaceutics & Drug Disposition	2	0	0	0	2	0	0	1	0
International Journal of Chronic Diseases	2	0	0	0	2	0	0	2	0
Bulletin of Mathematical Biology	2	0	0	0	2	0	0	2	0
Translational Neuroscience	2	0	0	0	2	0	0	2	0
Current Genomics	2	0	0	0	2	0	0	2	0
Asian Journal of Urology	2	0	0	0	2	0	0	2	0
The Open bone journal	2	0	0	0	2	0	0	1	0
Journal of Arrhythmia	2	0	0	0	1	0	0	2	0
Radiotherapy and Oncology	2	0	0	0	2	0	0	2	0
Acta Crystallographica Section F	2	0	0	0	2	0	0	2	0
Worm	2	0	0	0	2	0	0	2	0
Intensive Care Medicine	2	0	0	0	2	0	0	1	0
Translational Vision Science & Technology	2	0	0	0	2	0	0	2	0
Chinese Journal of Cancer Research	2	0	0	0	2	0	0	2	0
Nucleosides, Nucleotides & Nucleic Acids	2	0	0	0	2	0	0	1	0
Journal of Medicinal Food	2	0	0	0	2	0	0	2	0
Molecular cell	2	0	0	0	2	0	0	1	0
BMC obesity	2	0	0	0	2	0	0	2	0
Journal of Ophthalmic & Vision Research	2	0	0	0	2	0	0	2	0
Journal of Molecular Recognition	2	0	0	0	2	0	0	2	0
JMIR Research Protocols	2	0	0	0	2	0	0	1	0
Jacc. Basic to Translational Science	2	0	0	0	2	0	0	1	0
ACS Sustainable Chemistry & Engineering	2	0	0	0	2	0	0	2	0
Dermatology Research and Practice	2	0	0	0	2	0	0	2	0
Artificial DNA, PNA & XNA	2	0	0	0	2	0	0	2	0
Journal of Cytology / Indian Academy of Cytologists	2	0	0	0	2	0	0	1	0
Biochemical Genetics	2	0	0	0	2	0	0	2	0
Annals of Human Genetics	2	0	0	0	2	0	0	1	0
Journal of Photochemistry and Photobiology. B, Biology	2	0	0	0	2	0	0	2	0
Journal of Dentistry	2	0	0	0	2	0	0	2	0
The Protein Journal	2	0	0	0	2	0	0	2	0
Diabetes & Vascular Disease Research	2	0	0	0	2	0	0	2	0
Advances in Wound Care	2	0	0	0	2	0	0	2	0
Progress in Orthodontics	2	0	0	0	2	0	0	2	0
JPEN. Journal of Parenteral and Enteral Nutrition	2	0	0	0	2	0	0	2	0
Gastroenterology Report	2	0	0	0	2	0	0	2	0
Expert Review of Anti-Infective Therapy	2	0	0	0	2	0	0	1	0
Biomaterials Science	2	0	0	0	2	0	0	2	0
International Journal of Women's Health	2	0	0	0	2	0	0	2	0
The Journal of comparative neurology	2	0	0	0	2	0	0	1	0
Pancreas	2	0	0	0	2	0	0	2	0
Hippocampus	2	0	0	0	2	0	0	1	0
European Journal of Translational Myology	2	0	0	0	2	0	0	2	0
Thyroid Research	2	0	0	0	2	0	0	2	0
Asia Pacific Allergy	2	0	0	0	2	0	0	2	0
Renal Failure	2	0	0	0	2	0	0	1	0
Toxics	2	0	0	0	2	0	0	2	0
Journal of Gastric Cancer	2	0	0	0	2	0	0	1	0
Expert Opinion on Therapeutic Targets	2	0	0	0	2	0	0	1	0
Geobiology	2	0	0	0	2	0	0	2	0
Biology of Sport	2	0	0	0	2	0	0	2	0
Current Medical Mycology	2	0	0	0	2	0	0	1	0
International Journal of Pediatric Endocrinology	2	0	0	0	2	0	0	2	0
Chemico-Biological Interactions	2	0	0	0	2	0	0	1	0
Integrative Biology	2	0	0	0	2	0	0	2	0
Nutrition, Metabolism, and Cardiovascular Diseases	2	0	0	0	2	0	0	2	0
Open journal of ophthalmology	2	0	0	0	2	0	0	1	0
Molecular cancer biology	2	0	0	0	2	0	0	1	0
Zoological Research	2	0	0	0	2	0	0	2	0
Expert Reviews in Molecular Medicine	2	0	0	0	2	0	0	1	0
American Journal of Therapeutics	2	0	0	0	2	0	0	1	0
Advances in bioscience and biotechnology (Print)	2	0	0	0	2	0	0	1	0
The Journal of Pharmacology and Experimental Therapeutics	2	0	0	0	2	0	0	1	0
Applied Spectroscopy	2	0	0	0	2	0	0	1	0
Persoonia : Molecular Phylogeny and Evolution of Fungi	2	0	0	0	2	0	0	2	0
Biosensors & Bioelectronics	2	0	0	0	2	0	0	1	0
Bio-protocol	2	0	0	0	2	0	0	2	0
Viral Immunology	2	0	0	0	2	0	0	1	0
BMC Geriatrics	2	0	0	0	2	0	0	2	0
BMC Pregnancy and Childbirth	2	0	0	0	2	0	0	2	0
International journal of ophthalmology & eye science	2	0	0	0	2	0	0	1	0
Familial Cancer	2	0	0	0	2	0	0	2	0
Anatolian Journal of Cardiology	2	0	0	0	1	0	0	2	0
The American Journal of Pathology	2	0	0	0	2	0	0	2	0
International Journal of Endocrinology and Metabolism	2	0	0	0	2	0	0	2	0
Bio-Medical Materials and Engineering	2	0	0	0	2	0	0	1	0
American Journal of Physiology - Gastrointestinal and Liver Physiology	2	0	0	0	2	0	0	2	0
Open journal of medicinal chemistry	2	0	0	0	2	0	0	1	0
The Science of the Total Environment	2	0	0	0	2	0	0	1	0
Journal of molecular cell biology	2	0	0	0	2	0	0	1	0
Bladder Cancer	2	0	0	0	2	0	0	1	0
ISRN Hematology	2	0	0	0	2	0	0	1	0
FEMS Yeast Research	2	0	0	0	2	0	0	2	0
Human Genomics and Proteomics : HGP	2	0	0	0	2	0	0	2	0
Journal of Orthodontic Science	2	0	0	0	1	0	0	2	0
Pharmacological Reviews	1	1	100	1	1	100	1	1	100
Carbohydrate Polymers	1	1	100	1	1	100	1	1	100
Food Additives & Contaminants. Part B, Surveillance	1	1	100	1	1	100	1	1	100
Behavior Genetics	1	1	100	1	1	100	1	1	100
GMS Current Topics in Otorhinolaryngology, Head and Neck Surgery	1	1	100	1	1	100	1	1	100
International Journal of Cardiology	1	1	100	1	1	100	1	1	100
Journal of Acquired Immune Deficiency Syndromes (1999)	1	1	100	1	1	100	1	1	100
Plant Foods for Human Nutrition (Dordrecht, Netherlands)	1	1	100	1	1	100	1	1	100
Journal of applied toxicology : JAT	1	1	100	1	1	100	1	1	100
Computational Toxicology	1	1	100	1	1	100	1	1	100
Journal of neuroimmunology	1	1	100	1	1	100	1	1	100
Psychiatric Genetics	1	1	100	1	1	100	1	1	100
Pharmacogenetics and Genomics	1	1	100	1	1	100	1	1	100
Journal of pharmacological sciences	1	1	100	1	1	100	1	1	100
[truncated: 547 more rows]
