# Supplementary material for: Incidences of problematic cell lines are lower in papers that use RRIDs to identify cell lines
Source: eLife. 2019 Jan 29;8:e41676. doi: 10.7554/eLife.41676 (PMC6351100; doi:10.7554/eLife.41676)
Supplement: Figure 3—source data 1. [file elife-41676-fig3-data1.csv]

Automated method for cell line detection Unique PMID	Manual method for cell line detection Unique PMID	Manual Cell Line Yes=1	Automated cell line? Yes=1	Does automated and manual curation agree? Yes=1
28417952	29330463	1	1	1
26061164	29330368	0	0	1
28659580	29323214	0	0	1
28195164	29323149	0	0	1
28754894	29321626	0	0	1
28694483	29321559	0	0	1
28165022	29321477	0	0	1
28646136	29317700	0	0	1
28345644	29311702	0	0	1
26899008	29311600	1	1	1
27941826	29273799	0	0	1
26857012	29271408	0	0	1
25819872	29269790	0	0	1
29317676	29263391	0	0	1
27383625	29259310	0	0	1
27659202	29259235	1	1	1
25367630	29255249	0	0	1
26035795	29247226	0	0	1
23466678	29242624	1	1	1
26669976	29235531	0	0	1
27101899	29234133	0	0	1
28674382	29234067	0	0	1
27725697	29230011	0	0	1
24096322	29222528	0	0	1
28790362	29222438	0	0	1
28851991	29215039	0	0	1
27574114	29213096	0	0	1
28916818	29209058	0	0	1
27812027	29208942	0	0	1
24614329	29203867	0	0	1
27654510	29203775	0	0	1
29062039	29196690	0	0	1
26983498	29196622	0	0	1
27068794	29192183	0	0	1
25081069	29185468	0	0	1
28336953	29184116	0	1	0
26264857	29180787	0	0	1
28963460	29180661	0	0	1
28684785	29176704	0	0	1
27354249	29176597	0	0	1
28252043	29170489	1	1	1
28536451	29170397	0	0	1
26912347	29167513	0	0	1
27120975	29162939	0	0	1
25925167	29162867	0	1	0
25818989	29158531	0	0	1
25255798	29150643	1	1	1
25609312	29146967	0	0	1
28642597	29142289	0	0	1
28912497	29138526	1	1	1
27897164	29138445	0	0	1
26470006	29133917	0	0	1
27189586	29133824	0	0	1
27435304	29127388	0	0	1
29247214	29127320	0	0	1
28515430	29123203	0	0	1
29109537	29123137	0	0	1
28970533	29118401	0	0	1
26956916	29118319	0	0	1
29259226	29116163	0	0	1
24796975	29116094	0	0	1
27417535	29109432	1	1	1
27586056	29101353	0	0	1
28393919	29097761	0	0	1
28098206	29097686	0	0	1
27469492	29093516	1	1	1
28855701	29089635	1	1	1
28694424	29089544	0	0	1
27633131	29085032	0	0	1
28687744	29084967	0	0	1
28842560	29079781	1	0	0
28592790	29075005	1	1	1
28808239	29074873	0	0	1
28698554	29070874	0	0	1
25242624	29070794	0	0	1
27934948	29066769	0	0	1
28630480	29062111	0	0	1
28928471	29062024	0	1	0
23945775	29057966	0	0	1
26658291	29057889	0	0	1
27853307	29051575	0	0	1
27698414	29051501	0	0	1
25833312	29044158	1	1	1
27188492	29042655	0	0	1
26018291	29042590	0	0	1
26875787	29038551	0	0	1
27966653	29038456	0	0	1
28729543	29030598	0	0	1
28706245	29026173	0	0	1
27444336	29026102	0	0	1
26098663	29021546	0	0	1
28432330	29018210	0	0	1
27080032	28993636	1	1	1
27456172	28986531	0	0	1
26563778	28978935	0	0	1
27786239	28974733	0	0	1
22532927	28970561	0	0	1
27623342	28963569	0	0	1
24848642	28963483	1	1	1
29242618	28955044	1	0	0
26423026	28947823	0	0	1
28071740	28939912	0	0	1
28600536	28939834	0	0	1
27958326	28935936	0	0	1
28045080	28931939	0	0	1
26531148	28931873	0	0	1
29222481	28928468	0	0	1
28970523	28928377	0	0	1
28871174	28924179	0	0	1
29146972	28916796	1	1	1
23985560	28912583	0	0	1
28765561	28912499	0	0	1
27819340	28912428	0	0	1
28079192	28904340	1	1	1
26884322	28900245	0	0	1
26553645	28900178	0	0	1
26548416	28900106	0	0	1
28387244	28894235	0	0	1
28623355	28894169	0	0	1
27752123	28887568	0	0	1
28761104	28887499	1	1	1
29018235	28883652	1	1	1
27682851	28883522	1	1	1
27767102	28883450	0	0	1
28928410	28878391	1	1	1
28484214	28878311	0	0	1
24445418	28878235	0	0	1
27087056	28874809	0	0	1
28912527	28874739	0	0	1
28663561	28871211	0	0	1
27883070	28871136	1	1	1
27469529	28860643	0	0	1
28233809	28860567	0	0	1
27991567	28860501	0	0	1
27380892	28855722	1	1	1
27883091	28855646	0	1	0
28009008	28855579	0	0	1
28440284	28852209	0	0	1
29093498	28852132	0	0	1
28811548	28852067	0	0	1
28094780	28852002	0	0	1
28225008	28851937	0	0	1
26888694	28851859	1	1	1
27782193	28842658	0	1	0
28798413	28842593	0	0	1
28790347	28839254	0	0	1
29089548	28839187	0	0	1
26875667	28835702	0	0	1
27346302	28835630	0	0	1
29066845	28831141	0	0	1
27345868	28831076	0	0	1
25928327	28827759	0	0	1
29057962	28827690	1	1	1
26286633	28827620	0	0	1
27845424	28827546	0	0	1
29196727	28821846	0	0	1
27581626	28821781	0	0	1
26360297	28821715	1	0	0
27731392	28819253	0	0	1
26489515	28819180	0	1	0
28079186	28819111	0	0	1
28839279	28814757	0	0	1
28218281	28811638	0	0	1
29044182	28811568	0	0	1
28638106	28811502	1	0	0
28779101	28808311	1	1	1
28978999	28808242	0	0	1
27250340	28801637	0	0	1
27346849	28801572	0	0	1
26515758	28798406	0	0	1
26134032	28798338	0	0	1
25412301	28794483	1	0	0
28157196	28790461	1	1	1
28667294	28790387	1	1	1
27117746	28790321	0	0	1
29150643	28785046	1	0	0
26134436	28779176	0	0	1
29021621	28779107	0	0	1
27282499	28775327	0	0	1
28655869	28775251	0	0	1
28924225	28769050	0	0	1
28378765	28765603	0	0	1
28611451	28765530	0	0	1
28652591	28761112	0	0	1
26122953	28755006	0	0	1
24145915	28754921	0	0	1
25670499	28751743	1	1	1
27808110	28751654	0	0	1
27263652	28747747	0	1	0
27694906	28747677	1	1	1
29146920	28743998	0	0	1
27251589	28743918	0	0	1
25659802	28740243	0	0	1
28794492	28740165	1	1	1
28615693	28740079	0	0	1
27492592	28733620	0	0	1
28623268	28729718	0	0	1
22970342	28729649	0	0	1
22451861	28729534	0	0	1
27976692	28724996	0	0	1
26728082	28724928	0	0	1
29051621	28720883	0	0	1
26091504	28720800	0	0	1
26743316	28717233	0	0	1
28839261	28717168	0	0	1
27853256	28710480	0	0	1
26842947	28710413	0	0	1
27905509	28710348	0	0	1
28860658	28706232	0	0	1
28367977	28701781	0	0	1
29273711	28701704	1	0	0
29118376	28698621	0	0	1
28794472	28698553	0	0	1
26856421	28694478	1	1	1
27098004	28687807	1	1	1
28839189	28687741	0	0	1
25234354	28684780	1	1	1
27510168	28680148	0	0	1
26908060	28680070	0	0	1
28779102	28676672	0	0	1
27246808	28674431	0	0	1
27064617	28667320	0	0	1
27625116	28667254	0	0	1
28490792	28659619	1	0	0
28646172	28655902	0	0	1
27146698	28652574	0	0	1
27924826	28646181	0	0	1
27910872	28642608	0	0	1
27600021	28642466	0	0	1
28317891	28638079	0	0	1
28720870	28634385	0	0	1
23887586	28630487	0	1	0
26732094	28630410	1	1	1
27324831	28623324	0	0	1
28615672	28623259	1	1	1
27193961	28620189	0	0	1
27502163	28615688	0	0	1
26893238	28615620	0	0	1
23226833	28611405	0	0	1
25892259	28607465	0	0	1
28842668	28607395	0	0	1
29176624	28600559	0	0	1
26552937	28600494	0	0	1
26983597	28596556	0	1	0
26216318	28592870	0	0	1
27004737	28592803	0	0	1
27443974	28588249	0	0	1
28684862	28584295	0	0	1
27270835	28578424	0	0	1
27526875	28572676	0	0	1
27808120	28572589	0	1	0
26868841	28566724	0	0	1
26931072	28559565	1	0	0
29229929	28546636	0	0	1
28169360	28539637	0	0	1
27032536	28536476	0	0	1
26568463	28533544	0	0	1
28900114	28526856	1	1	1
28361959	28522852	1	1	1
27922119	28515478	0	0	1
28572629	28512355	0	0	1
23609105	28508896	0	0	1
25672834	28500340	1	1	1
27545280	28496208	0	0	1
27611858	28496121	0	0	1
29038437	28490767	1	1	1
27378276	28487530	0	0	1
24141565	28484250	0	0	1
29109525	28473707	1	1	1
22666541	28469204	0	0	1
25993465	28469135	0	0	1
28272477	28465559	0	0	1
28794424	28455533	0	0	1
24077057	28450727	0	1	0
27941867	28446759	0	0	1
27666089	28442748	1	0	0
28550310	28440300	0	0	1
29044184	28436477	0	0	1
25578556	28432343	1	1	1
25970301	28429795	1	1	1
28128321	28428617	0	0	1
28181499	28425463	0	0	1
27079173	28424466	0	0	1
28798342	28422125	0	0	1
25777360	28417968	1	1	1
28623290	28406194	0	0	1
27679979	28402336	0	0	1
28287129	28400615	0	0	1
28842631	28397869	0	0	1
26778167	28396596	1	1	1
28860565	28393883	0	0	1
28266643	28389653	1	1	1
25407951	28387334	0	0	1
28230059	28386115	0	0	1
26911834	28383522	0	0	1
25123547	28382951	0	0	1
26892033	28378800	0	0	1
26805453	28377625	0	0	1
28484256	28374843	0	0	1
25159877	28374745	0	0	1
29030596	28373643	0	0	1
28220885	28367982	1	1	1
28779122	28361966	0	0	1
28931839	28361875	1	1	1
29317722	28358048	0	1	0
27829662	28352102	1	1	1
26632877	28349974	0	0	1
29192221	28348388	0	0	1
27255191	28345613	0	0	1
26068304	28341843	0	0	1
29311580	28338054	0	0	1
26424192	28336969	0	0	1
27068792	28333126	0	0	1
29079748	28332572	1	1	1
27857184	28327673	0	0	1
27142352	28327596	0	0	1
26988603	28325906	0	0	1
26887791	28322304	0	0	1
23378922	28317929	0	0	1
28659589	28317846	0	0	1
24642931	28303938	0	0	1
29255251	28300216	0	0	1
29242581	28300150	1	1	1
27550416	28295026	0	0	1
27099182	28294126	0	0	1
24910358	28290520	1	1	1
27193250	28287186	0	0	1
28900129	28287120	1	1	1
25965506	28281657	0	0	1
26286632	28279013	0	0	1
28425477	28276474	0	0	1
26593398	28273928	0	0	1
27827394	28272522	0	0	1
23459332	28272447	1	1	1
28939896	28266643	1	1	1
28429732	28266576	0	0	1
27090874	28262839	1	1	1
27571770	28262762	0	0	1
25413454	28262674	0	0	1
28814760	28256576	0	0	1
28374796	28255169	0	0	1
22355596	28252028	0	0	1
28418008	28246392	0	0	1
28112196	28240270	0	0	1
26584669	28233857	0	0	1
26627475	28233784	0	0	1
28352102	28230152	0	0	1
26670005	28225068	1	1	1
28615694	28223714	0	0	1
28740253	28220850	0	0	1
25831155	28218290	0	0	1
29038528	28216633	0	0	1
27571714	28211520	0	0	1
26865329	28209969	0	0	1
29180631	28205589	0	0	1
26395400	28202935	0	0	1
28698584	28198439	1	1	1
26130463	28195231	0	0	1
27698377	28195152	1	1	1
26892273	28186167	1	1	1
27052887	28181592	0	0	1
28698635	28181524	0	0	1
28074864	28176845	1	1	1
27549736	28169369	0	0	1
28794437	28169290	0	0	1
27909290	28165052	0	0	1
25791723	28157206	0	0	1
27181711	28155872	1	1	1
27452398	28150731	0	0	1
26189409	28145525	0	0	1
26174737	28145458	0	0	1
28743887	28139733	1	1	1
28386116	28134347	0	0	1
26201295	28134276	0	0	1
25744165	28128320	0	0	1
28687728	28120950	0	0	1
28428618	28120877	0	0	1
28717251	28117399	0	0	1
27824120	28112261	0	0	1
27404893	28112195	0	0	1
28383060	28106120	0	0	1
29085052	28102353	1	1	1
27377650	28102288	1	1	1
29269874	28098204	0	0	1
27600491	28094776	0	0	1
28630399	28094256	0	0	1
28698627	28091555	0	0	1
27230656	28084443	1	1	1
28733642	28079191	0	0	1
28646209	28079126	0	0	1
28855687	28074903	0	0	1
25204358	28071757	0	0	1
25966875	28071690	0	0	1
26000761	28067293	1	0	0
29215041	28059162	0	0	1
26879561	28057934	0	1	0
28256560	28054602	1	1	1
27439481	28051173	0	0	1
27451945	28051101	0	0	1
24048171	28045071	0	0	1
23155478	28008995	0	0	1
29066742	28008920	0	0	1
28117418	28004779	0	0	1
28054556	28000776	0	0	1
28252029	28000710	0	0	1
27833092	27995990	0	0	1
29317756	27991572	0	0	1
26867799	27991492	0	0	1
28894269	27982068	0	0	1
26876951	27976702	1	1	1
27029524	27966656	0	0	1
26021484	27966591	0	0	1
25950608	27958343	1	1	1
29229979	27941929	1	0	0
28831101	27941830	0	0	1
28939897	27934917	1	1	1
25739977	27929125	0	0	1
29330479	27929038	0	0	1
26596901	27924858	0	0	1
22545194	27922105	0	0	1
26846206	27922013	0	0	1
26354528	27917897	0	1	0
27528092	27910915	0	0	1
26879672	27905566	1	1	1
27487939	27905501	0	0	1
27406141	27901101	0	0	1
29269870	27898105	0	0	1
25501851	27897213	0	0	1
23657205	27892524	0	0	1
28303002	27886272	0	0	1
27283875	27886207	0	0	1
27762395	27883046	0	0	1
27762347	27876887	0	0	1
29074866	27876821	1	0	0
26338697	27874056	0	0	1
28852129	27869228	0	0	1
27282805	27869140	0	0	1
25974150	27857178	0	0	1
26829890	27853286	0	0	1
28729714	27849058	1	1	1
26220247	27848989	0	0	1
27670754	27845403	0	0	1
26269288	27841362	0	0	1
26955887	27841291	0	0	1
28349933	27833133	0	0	1
29118431	27830747	0	0	1
28701694	27827440	0	0	1
24356586	27824146	0	0	1
27291418	27824081	1	1	1
28634400	27819345	0	0	1
26541394	27819274	0	0	1
27180604	27811990	0	0	1
28819274	27808244	0	0	1
29093471	27808098	0	0	1
29057980	27805008	0	0	1
26626573	27796336	1	0	0
27666825	27786268	0	0	1
27510838	27782178	0	0	1
28059079	27779199	0	0	1
24356251	27775030	0	0	1
27752092	27767174	0	0	1
28361937	27765948	1	0	0
29021592	27762295	0	0	1
27067254	27759088	0	0	1
26869183	27756898	0	0	1
26434682	27752085	0	0	1
29097747	27748415	1	1	1
29097729	27739497	1	1	1
26471237	27734971	0	0	1
26690672	27734900	0	0	1
26080011	27731377	0	0	1
26762783	27725762	0	0	1
28623351	27725695	0	0	1
29026105	27721434	0	0	1
29093528	27713544	1	1	1
27436052	27713469	0	0	1
27721465	27708369	1	1	1
29109551	27703234	0	0	1
25736597	27698490	0	0	1
26456697	27698384	0	0	1
22741057	27694944	0	0	1
26689549	27687783	0	0	1
26841709	27686220	0	0	1
28009009	27681300	0	0	1
29127326	27678003	1	1	1
27356624	27677245	0	0	1
27484700	27670443	0	0	1
25027009	27667203	0	0	1
28724889	27666022	0	0	1
26980066	27658965	0	0	1
28916811	27654169	1	1	1
28252105	27651030	0	0	1
29323153	27649782	0	0	1
28620240	27645134	0	0	1
24309437	27641540	0	0	1
28674429	27634375	1	1	1
28827616	27633089	0	0	1
27910912	27629063	0	0	1
27323865	27625116	1	1	1
29192216	27624193	0	0	1
25758662	27620453	0	0	1
26096816	27616627	0	0	1
29196648	27615417	0	0	1
27703260	27609565	0	0	1
27739509	27605455	0	0	1
28322254	27604473	0	0	1
24975515	27600721	0	0	1
24492635	27597635	0	0	1
28740074	27596247	0	0	1
28225005	27586560	0	0	1
28607406	27582433	0	0	1
25146220	27581095	0	0	1
28912466	27578251	1	1	1
27424887	27576344	0	0	1
28860605	27572667	0	0	1
27633378	27562222	1	1	1
29074882	27561213	0	0	1
28963472	27558285	0	0	1
29311669	27555049	0	0	1
29330504	27553384	0	0	1
29234119	27549929	1	0	0
27645772	27545810	0	0	1
27045862	27539564	0	0	1
27181368	27535708	0	0	1
29070885	27534373	0	0	1
26738434	27530441	0	0	1
27677841	27527565	0	0	1
28252045	27515496	0	0	1
28790385	27511178	0	0	1
24145756	27507706	1	0	0
28186153	27506370	0	0	1
27653274	27502833	0	0	1
27982108	27499184	0	0	1
25417801	27493020	0	0	1
25109817	27489096	0	0	1
28630474	27485826	1	1	1
28596575	27484176	1	0	0
26525891	27480133	0	0	1
28276505	27476557	1	1	1
26215533	27469492	1	1	1
27578458	27465719	0	0	1
27549514	27462005	0	0	1
27068479	27460526	0	0	1
23591719	27457419	1	0	0
26804208	27456198	0	0	1
26033187	27452400	0	0	1
28784994	27444774	0	0	1
26311631	27443636	1	1	1
27357918	27439598	0	0	1
26330104	27435808	1	1	1
27966626	27432161	0	0	1
25728279	27426056	0	0	1
26888607	27417285	1	0	0
25135113	27412119	0	0	1
28701793	27406652	0	0	1
27874034	27405275	1	1	1
23429215	27404280	0	0	1
27381812	27389966	1	1	1
28615695	27387653	0	0	1
26655729	27384922	1	1	1
28600520	27381994	0	0	1
26530454	27381055	0	0	1
28186202	27377592	0	0	1
26988030	27374023	1	1	1
26887977	27364318	0	0	1
28344332	27357836	0	0	1
28220836	27354287	0	0	1
27189859	27353084	1	0	0
27384922	27349968	0	0	1
26126808	27346611	0	0	1
29215048	27345467	0	0	1
26477505	27339395	0	0	1
24445749	27334573	0	0	1
28400561	27329348	0	0	1
26931497	27325311	0	0	1
29170528	27324109	0	0	1
27184816	27321471	0	0	1
27539146	27312718	0	0	1
26404494	27306851	0	0	1
26568267	27305838	0	0	1
27604640	27301770	0	0	1
27601302	27296772	0	0	1
28852176	27292224	1	0	0
27645401	27283459	0	0	1
26635083	27282350	0	0	1
27892533	27278891	0	0	1
27694838	27273624	1	1	1
29093500	27272744	0	0	1
26739898	27271364	1	1	1
26085010	27270298	1	1	1
29042661	27264542	1	1	1
29263424	27256901	0	0	1
24336590	27255406	0	0	1
26738424	27251373	0	0	1
24994610	27249651	0	1	0
26548331	27245401	0	0	1
28484281	27241877	1	1	1
28332605	27230754	0	0	1
27821837	27229160	0	0	1
26979487	27225708	0	0	1
26940787	27221801	0	0	1
26729257	27220366	0	0	1
27156719	27215811	0	0	1
28273893	27211846	0	0	1
29213078	27210033	0	0	1
26564738	27198062	0	0	1
28349944	27194218	0	0	1
28928444	27192935	0	0	1
27143278	27188845	0	0	1
27196125	27185277	0	0	1
28765537	27181905	0	0	1
28710382	27180956	0	0	1
25735452	27174370	1	1	1
28827685	27170543	0	0	1
26281891	27166087	0	0	1
28720900	27160768	0	0	1
28724936	27157072	0	0	1
28827657	27151094	0	0	1
26965643	27147445	1	1	1
28507310	27145859	1	1	1
26935651	27142260	0	0	1
23308339	27138035	1	1	1
28794477	27125917	0	0	1
27725731	27121894	0	0	1
28195157	27118433	0	0	1
24953136	27113849	1	0	0
27976707	27112239	0	0	1
27328758	27103594	0	0	1
27346580	27102014	0	0	1
27113139	27097982	0	0	1
26206082	27094778	0	0	1
29259176	27091000	0	0	1
28071745	27087508	0	0	1
26620772	27080396	0	0	1
28860469	27076266	0	0	1
28338071	27074974	0	0	1
27246531	27071837	0	0	1
27779219	27067260	0	0	1
22355524	27063338	0	0	1
27667714	27052724	0	0	1
27805006	27049237	0	0	1
28674394	27045290	1	1	1
27063436	27035525	0	0	1
24713846	27032691	0	0	1
29021560	27029840	0	0	1
29184163	27025965	1	1	1
27886215	27021221	1	1	1
26936520	27009536	0	0	1
28623368	27005831	1	0	0
26205221	27002188	0	0	1
27759017	26997316	1	1	1
27833136	26988919	0	0	1
25824377	26987301	0	0	1
26754925	26980664	0	0	1
27827443	26979090	0	0	1
28507343	26975587	0	0	1
26155834	26971881	0	0	1
27666810	26964638	0	0	1
28273906	26960911	0	0	1
29185487	26956038	0	0	1
28779108	26948374	0	0	1
26530864	26940984	0	0	1
28860541	26939770	1	1	1
27628598	26935651	1	1	1
23806960	26932391	0	0	1
29044127	26928788	0	0	1
26729469	26926710	0	0	1
27874031	26924255	0	0	1
28439079	26917049	0	0	1
26669855	26915788	0	0	1
28928428	26912258	1	0	0
26876672	26911529	0	0	1
27872481	26907731	0	0	1
23828222	26905619	0	0	1
28273895	26902912	0	0	1
28743914	26902264	0	0	1
28855599	26899304	0	0	1
26494310	26898172	0	0	1
27608612	26892368	0	0	1
28327663	26888579	0	0	1
26831282	26887794	0	0	1
28779166	26883895	0	0	1
28600500	26883173	0	0	1
26988341	26880107	0	0	1
28912522	26878913	0	0	1
28389657	26876672	1	1	1
27725769	26875666	0	0	1
26183158	26868601	0	0	1
27243589	26865459	1	1	1
26224542	26864465	0	0	1
27272132	26861415	0	0	1
26883167	26859638	0	0	1
28139741	26857031	0	0	1
26631542	26853924	0	0	1
27539371	26848094	0	0	1
25351403	26846868	0	0	1
26553968	26842915	0	0	1
29311680	26839211	1	0	0
28784995	26837716	0	0	1
26538064	26832661	0	0	1
29242593	26830755	0	0	1
28710430	26828700	1	1	1
27052593	26822023	0	0	1
28317894	26818430	0	0	1
26912054	26814165	0	0	1
26593880	26813008	0	0	1
23304436	26804770	0	0	1
27079271	26795955	0	0	1
27045897	26792091	0	0	1
28676638	26787294	1	1	1
23097688	26783267	0	0	1
26632249	26781265	0	0	1
23110249	26776727	0	0	1
27026195	26763719	0	0	1
23145312	26758568	0	0	1
28515454	26754957	0	0	1
26743025	26752681	0	0	1
28986540	26750429	0	0	1
27694919	26743178	0	0	1
28004841	26739504	0	0	1
25613018	26732991	0	0	1
28883618	26729583	0	0	1
26906973	26728011	0	0	1
28733622	26725517	0	0	1
27306834	26689832	0	0	1
28775321	26686943	0	0	1
28383568	26680248	0	0	1
27526631	26677795	0	0	1
29269871	26672742	1	1	1
28240311	26669756	0	0	1
26153766	26666469	0	0	1
25534230	26658477	0	0	1
26787124	26657400	0	0	1
27721381	26656307	0	0	1
28607390	26648397	0	0	1
26996657	26644220	0	0	1
27271931	26640125	0	0	1
29209066	26638780	0	0	1
27048879	26634433	0	0	1
26310125	26631604	0	0	1
27901051	26626573	1	1	1
27995955	26621075	0	0	1
26174047	26617054	0	0	1
27629939	26612671	1	1	1
27357248	26610612	0	0	1
26818603	26607280	1	1	1
27721458	26602306	0	0	1
28566693	26597592	0	0	1
27731383	26593402	0	0	1
25880358	26586226	0	0	1
28623350	26582577	0	0	1
27892491	26578426	0	0	1
28607401	26576732	0	0	1
29255242	26572317	0	0	1
28801649	26567716	0	0	1
28120917	26563586	0	0	1
26510947	26559332	0	0	1
28659609	26553370	0	0	1
28008980	26549546	0	0	1
28155912	26543002	0	0	1
27874104	26538365	0	0	1
27642091	26536916	1	0	0
24670389	26530273	0	0	1
26818767	26525516	0	0	1
28176881	26522142	0	0	1
27503241	26514917	0	0	1
28983112	26510889	0	0	1
26553591	26507636	0	0	1
28338064	26503427	1	1	1
27845373	26498066	0	0	1
27435310	26493765	0	0	1
28255168	26489858	0	0	1
29021530	26486606	0	0	1
27901098	26482105	0	0	1
27353136	26477645	0	0	1
25141917	26471126	0	0	1
28701724	26468899	0	0	1
23511048	26462556	0	0	1
28808300	26458325	0	0	1
28186208	26450663	0	0	1
26246194	26446516	0	0	1
29123182	26443076	0	0	1
27624978	26439499	0	0	1
27539752	26434678	0	0	1
28539656	26423026	1	1	1
28500348	26416689	0	0	1
27197874	26412036	0	0	1
27725751	26403482	0	0	1
27767083	26399191	1	1	1
27616658	26392302	0	0	1
27151540	26388233	0	0	1
27000430	26381815	1	1	1
24875042	26373267	0	0	1
27480353	26365828	0	0	1
28970500	26358842	0	0	1
29180664	26354180	0	0	1
27833135	26349444	0	0	1
28855517	26346620	1	0	0
28600569	26337713	0	0	1
28623340	26333591	0	0	1
27734922	26328508	0	1	0
23094138	26315657	0	0	1
27499334	26310627	0	0	1
23924974	26304817	0	0	1
28811636	26299360	0	0	1
28572637	26290334	0	0	1
27929048	26286112	0	0	1
28211907	26278626	1	1	1
28855623	26271602	0	0	1
27812019	26265593	0	0	1
28205580	26257144	0	0	1
26553557	26246410	0	0	1
26905650	26243542	0	0	1
27385443	26238798	1	1	1
26159352	26235120	0	0	1
28623308	26227091	0	0	1
26096707	26220330	1	1	1
26791399	26215887	0	0	1
28071724	26208144	0	0	1
26190808	26202495	0	0	1
28698660	26198096	0	0	1
28420878	26192920	0	0	1
28630419	26184509	0	0	1
27808268	26177885	0	0	1
27901063	26169582	0	0	1
25051985	26161684	0	0	1
28751635	26156138	0	0	1
28720791	26152914	0	0	1
26752500	26148538	0	0	1
25687880	26137916	0	0	1
27103580	26130450	0	0	1
26902416	26122468	0	0	1
26333917	26113000	1	1	1
27373344	26108371	0	0	1
27905472	26098663	1	1	1
26374193	26090816	0	0	1
27279329	26083450	0	0	1
27406031	26076653	0	0	1
28120892	26068013	0	0	1
28500340	26063676	0	0	1
27897182	26059557	0	0	1
23383374	26056037	0	0	1
26347142	26052896	0	0	1
26608841	26045401	0	0	1
29167526	26040924	0	0	1
25080943	26038833	0	0	1
28500286	26032900	0	0	1
26883481	26027504	0	0	1
22355771	26021282	0	0	1
23828378	26013835	0	0	1
27220554	25999303	0	0	1
27514308	25994222	0	0	1
27883019	25989414	0	0	1
28386087	25985093	0	0	1
27109916	25975704	0	0	1
26883762	25969895	0	0	1
28436474	25959659	1	0	0
28074863	25950458	0	0	1
26740011	25940691	1	1	1
29042678	25913217	0	0	1
28084395	25897700	1	1	1
26469389	25867965	1	1	1
27363391	25830931	0	0	1
27029511	25820252	1	1	1
26902888	25800933	0	0	1
28338013	25791821	0	0	1
28373641	25786576	0	0	1
26738569	25779025	1	0	0
27121283	25772381	1	1	1
28165042	25762443	1	1	1
27759042	25758437	0	0	1
28300069	25753296	1	1	1
27819325	25744951	1	1	1
28839205	25740062	1	1	1
29123220	25735640	0	0	1
28273949	25728374	0	0	1
29062065	25716718	0	0	1
28198450	25704442	1	1	1
28600491	25683162	0	0	1
27296282	25672543	0	0	1
23989853	25665501	0	0	1
28273911	25653128	0	0	1
27338805	25645341	0	0	1
26564109	25634250	0	0	1
26370138	25627108	1	0	0
27282637	25619664	0	0	1
26166037	25608669	0	0	1
27762336	25598490	0	0	1
29213053	25591481	0	0	1
29167573	25583640	0	0	1
27731418	25567752	0	0	1
26538086	25557504	0	0	1
28443615	25523276	0	0	1
27581498	25504146	0	0	1
26192381	25500536	0	0	1
26228622	25482584	0	0	1
27005865	25465236	0	0	1
29208972	25429530	0	0	1
29234079	25417751	0	0	1
27388994	25403796	0	0	1
25327473	25391219	0	0	1
27966608	25377721	0	0	1
28533545	25366706	0	0	1
27958323	25354590	1	1	1
28931882	25342448	0	0	1
28469201	25331932	0	0	1
28615625	25319531	0	0	1
26044153	25301001	0	0	1
26302868	25270673	0	0	1
27827410	25248762	0	0	1
28720772	25228061	0	0	1
27215610	25204726	0	0	1
29138491	25176280	0	0	1
27046651	25163528	0	0	1
29229923	25142376	0	0	1
29330434	25116701	0	0	1
23588888	25100561	0	0	1
28294157	25082297	1	1	1
29180668	25068570	0	0	1
27087644	25047372	0	0	1
27641742	25027678	0	0	1
28220845	25007783	0	0	1
29133918	24993181	0	0	1
26931404	24976499	0	0	1
26987475	24961726	0	0	1
26674118	24946927	0	0	1
28747747	24930387	0	0	1
25374010	24912617	0	0	1
28287165	24895098	0	0	1
29203786	24869783	0	0	1
25351234	24851861	0	0	1
27363493	24826969	0	0	1
27658637	24810230	0	0	1
27808166	24777344	0	0	1
27273365	24758901	1	0	0
29170467	24733045	0	1	0
27853186	24717445	0	0	1
23198091	24691409	0	0	1
26996892	24675426	0	0	1
25487434	24651727	0	0	1
26783261	24621782	0	0	1
28831201	24599374	0	0	1
25648270	24576905	0	0	1
26555958	24561766	0	0	1
28507315	24522238	0	0	1
26597678	24503774	0	0	1
28425446	24488228	0	0	1
24193225	24463532	0	0	1
28924201	24448171	0	0	1
28600575	24434814	0	0	1
26878908	24413900	0	0	1
26507312	24398625	0	0	1
28252001	24343362	0	0	1
26234610	24322372	0	0	1
28008983	24287887	0	0	1
27157475	24264310	0	0	1
27759041	24231692	0	0	1
26307407	24196286	0	0	1
26671759	24170178	0	0	1
27001522	24145684	0	0	1
26349676	24126684	0	0	1
28266561	24100472	0	0	1
27640364	24084937	0	0	1
28993693	24067487	0	0	1
26493046	24045290	0	0	1
28710449	24009039	0	0	1
28336921	23989304	0	0	1
27910927	23963467	0	0	1
26511147	23934227	0	0	1
27383126	23903825	0	0	1
27555360	23881340	0	0	1
28272472	23856680	0	0	1
29146945	23823601	1	1	1
28963527	23792924	0	0	1
28814717	23770621	1	1	1
24018943	23722566	0	0	1
27346722	23681267	0	0	1
29142221	23639915	0	0	1
28667323	23588597	0	0	1
27824095	23549279	0	0	1
24190250	23524635	0	0	1
28368012	23492830	0	0	1
28986542	23462692	0	0	1
27385507	23429350	0	0	1
28181567	23405275	0	0	1
27731364	23378915	0	0	1
27301427	23346370	0	0	1
28706254	23301158	0	0	1
26259704	23236589	0	0	1
26482532	23198092	0	0	1
28393886	23150789	0	0	1
25312253	23094137	0	0	1
26030843	23019520	0	0	1
28377582	22953052	1	0	0
28387248	22876339	0	0	1
25913618	22787556	0	0	1
27404808	22666537	1	1	1
29203787	22523634	0	0	1
29042665	22400101	0	0	1
27991598	22355751	0	0	1
27782195	22355686	0	0	1
27377031	22355621	0	0	1
26899878	22355555	0	0	1
29162888
25135216
27974826
28230086
29044123
28935930
25236476
26877209
25819875
26838552
28291253
27819308
29062067
26443888
28345661
28821799
29057977
27062996
26675132
29184116
27377007
28855589
28878391
28698624
28819298
28566733
28878400
25103253
27982100
26689540
28698602
28852212
27255186
27225426
28842659
27922032
22355661
27184933
28348405
29330417
26899873
24658080
28710479
27886255
26980276
28536436
27226240
28835710
27498819
26616394
27597657
22375250
26179371
28630436
27853183
26503893
27554526
25488193
28266555
29070854
28290501
27411740
26940847
26449650
26256098
28106165
27484730
24253666
28345672
28684853
28642498
27605307
26935795
28831040
28386060
24781822
28117414
26902929
27713552
26482836
29269784
27271216
28860499
27143109
26192076
28054586
26391180
28701771
28646191
28155884
26285652
28550304
27808105
27628540
24531117
29042669
26303320
26507779
26750153
27752061
28904369
28900199
25601765
26617245
28855646
26879823
29138513
27633997
25955787
29196724
22629482
24226295
29323183
27819275
27405487
28067286
26549110
29097671
27458028
26419792
27995998
27174732
25928256
29167424
26268703
27599637
26585041
26558437
26483214
25853502
25766279
27909304
27623747
27922102
28852020
25582455
25634597
28325896
27586307
28819213
27680712
27775011
25778692
27629264
27646467
26888216
28706216
28740089
28406246
27193186
28785068
28008962
29234132
28397872
26155832
28341852
26021863
27775048
28924212
28706274
28539628
28894280
28970591
27762335
27834402
27381008
29242513
24810323
26752008
26864347
26732173
27180817
28775294
27562139
25984967
26507936
27349180
26114640
28216637
28698628
26481189
27193825
29330474
28539661
27698396
28233865
28157181
28592882
27708425
26350345
28623256
26931159
25644501
28303966
28630417
28878330
28819228
27941902
22355534
26627908
26743233
28634392
29133897
28924151
27265872
27905556
23209876
28794432
26883293
24424211
26781963
28963503
29123149
27229177
28358054
28374807
28860488
26892458
27694941
28205583
28383049
28874750
26626428
28701722
26449648
26000717
22355687
28418019
28262688
26960267
27484487
27507432
25376463
28396597
28091541
28345629
27461074
28794491
29150636
28900196
27406444
28361875
26620883
27580744
28338066
26293811
28240257
27481219
25784353
25859636
27830735
28785021
28205624
26592202
27527403
28912526
27653664
28332572
28404997
27188464
26984531
28378780
28842658
28808351
28396592
26300212
27484197
27597656
26486848
23409245
27265729
28931908
26079799
28484210
27346035
26416158
28623304
27087592
26463663
26912421
27295972
28345603
28698659
27759084
29203801
29044191
23970178
28349991
26931209
26610705
29234062
27619347
29133922
29116243
29321587
26638989
26893143
27604319
28588200
29101372
28894201
28515448
27530148
27122192
28004800
26242641
25834989
28710496
28176818
27491007
26355076
22413061
25762443
29184062
28266648
28522833
26876480
26898344
28522824
28630416
23615863
28117364
26643317
26224141
27924925
27089853
29213108
28747631
25759082
27272719
25586669
29118436
28367997
27265565
28300207
27611740
27334575
27849057
29085029
27534887
28496097
25377857
27708362
27215466
28465560
28720851
28266539
29038464
27064360
26972355
26179157
25604905
26531727
26285688
28536428
28256598
29042584
23873129
28393858
28928368
28176838
23591770
26643193
27808165
25348392
26857750
28220838
26068418
24043132
27385402
25284075
28592821
28852127
26887982
27576299
28935901
27841343
27941907
27064522
26902498
26435194
27573545
25985019
28128295
29061999
26658786
27072994
28252035
29317695
25999049
26956526
28262821
29321629
29247178
26635117
25753132
28128304
28883515
27387763
24670678
28761140
29109532
23492898
26076991
28373673
28827650
26216189
26831578
26598009
26679744
28578393
27897273
27901093
28165023
27113095
27586866
28646223
26877172
28811634
29070903
27040905
26655882
28349943
28484249
26381822
28663552
28747684
28256545
29127322
24918694
27922116
27669665
25997820
28630423
28951592
26976627
26916442
27671749
28067280
26024305
28074911
26149707
27644844
28515432
27531648
28855657
27480647
27283888
26961701
23770650
27901021
27335086
28729691
28566692
28338090
28939877
26330167
27166427
28904402
23528884
27125351
27845414
23884432
27739443
26265454
26794265
22355610
28230203
28855722
27619235
28198427
27917887
26000985
28067305
28578423
28935871
24670376
26655640
28588282
26348153
28724926
26088427
28819223
27857194
25208484
28710412
26249023
27698462
28377598
29138425
26817684
27625068
29062004
27703200
27641064
27976729
26757674
28361987
27658623
28874774
29118324
29234114
26548925
29074848
28808340
28578400
28094330
25677816
28835716
26228085
25732993
28424472
27901110
28584284
28831060
28004761
26032983
26215139
27731415
28333133
28951593
27255217
27230107
27739531
27841292
25351207
29170410
25955136
28743916
28900143
26165706
26391765
26791954
27898108
27256674
29170465
29209094
28751675
25976444
28801561
26907515
28404994
23857542
26935269
28821840
28336971
28827538
23595028
27004849
23050094
28539667
27506291
29176755
29127356
27845385
28074904
28496209
28623358
29138474
26898709
28522832
28785100
29321622
27824143
29133947
28150705
26001136
27292079
26271225
26948955
28924200
26667181
24472778
28765613
28827539
29093542
27713531
25656389
26781568
26345496
28428562
26902776
27452117
28216671
27545976
27173483
29116192
25623238
27194388
27595933
26013699
27273266
28120874
27694966
27357008
28345623
26469759
27767105
27553905
29070887
26813419
26081797
28440317
28811631
28827765
27141843
27265476
27677351
27585985
28079129
26404901
27072064
28611356
28592884
26542212
29180652
27063292
26194630
29167497
26119462
28963568
26122018
27349288
27251104
29321571
28500280
25327881
27431477
28835699
28446792
27582179
28102367
27996035
26857964
25511254
26563826
26603343
22500211
24941910
26644348
27335157
27550798
28740094
26205586
27075747
28169364
26159518
28860615
28578399
28205557
26584873
26976324
27734904
29062024
25669897
28008993
28887457
29196658
28240293
25403950
27897225
24531181
26670461
24938638
28550311
27174182
28230093
24755823
27752100
26447332
29180680
23419748
28811531
28290520
28440307
27353603
27848972
27958320
28620207
28473697
29158477
26522270
27966623
29180826
26154774
28145408
28842672
28852166
28387306
27652575
27808254
27255663
22355589
29192197
27035095
26971878
28615627
27052476
27470322
27432798
28266547
26867680
25400079
27470577
28262781
22666542
26100577
24658405
28102297
28205629
28983111
29263359
25715953
29089539
28819116
28496132
26486958
27411313
29021553
28970563
28287096
27072292
26399741
29176719
29066806
26611325
29089515
29085024
28831037
26198093
26029823
26818920
26620594
29089585
25655943
27713486
27650365
27827395
28272488
26692091
27278751
28067282
27824081
26053458
26750656
27645581
28500288
27905399
28205646
28348367
28839163
27731380
26013676
28851962
26011176
27247148
27103202
24162160
28352119
27721439
27270209
28819186
27313009
28959024
26156126
26456860
29311718
26805394
28674416
28592799
26530005
27739468
27021484
28947815
28191815
27181584
28790455
27222438
26218882
22953050
26246421
28266533
28646165
28751674
23240078
24162312
26903137
28924174
28883657
26932729
26838546
29192250
28386112
29247223
27217294
29167516
27052191
28839214
29180756
29044158
27874093
28071725
22761992
27653258
29084989
27498764
27263528
26057202
27067385
26095125
23230510
27279541
26956215
28358049
26374466
26278786
26620400
25922883
28811514
28157234
28045038
27352802
26558325
28620243
25985190
26680226
27443190
26469146
27561877
27886235
28874781
25034786
28743961
27659167
26211738
27230536
28729677
29030610
28112229
28262742
26634649
23071900
25761899
28842601
23519328
28216678
27329948
25901663
28209970
27849039
28507330
28337976
28397788
28744003
26094901
27147445
28071738
29118394
28924236
26281793
24092409
26847414
29127297
28779182
26830811
26490051
27562142
28931917
26750456
29184166
27641158
24165797
26235900
28128299
26864651
27003384
27121191
28377585
26206755
26750324
28057922
27404291
29269879
27215195
25559219
27151176
28724891
28546555
26888485
28831075
28256611
27126921
26846883
27324842
28224979
26775807
27775082
27091640
24925581
28242877
27849024
26370773
23657240
28240233
28112228
29185464
26983598
28600493
27185050
28733640
29123154
29317708
27917896
29127321
24336626
26632255
24457557
28747680
28566772
27311682
26349906
26446703
29026157
28779167
28733631
25068300
27009634
27491345
26648138
26631623
27025703
28515443
26955791
26434765
24088816
23851926
28500295
28484239
27698442
28008933
28694510
27827430
28592805
29085037
26487364
26314899
26931825
26916665
23251782
28916738
28539638
26417724
27966632
28855648
25573828
27321273
27775051
26643614
28798388
28098256
29323190
28218277
27386799
27721436
27165399
26659305
29233995
26471005
27349797
27578567
24389870
28536445
27465291
27323896
28684780
28303941
25124193
29184090
28091523
26658322
24646866
27334845
25960268
27387439
23925123
26917047
28336967
28139744
27874029
28344335
27748439
26830450
28205523
23362460
28646148
28176876
[truncated: 8,468 more rows]
