# Supplementary material for: Incidences of problematic cell lines are lower in papers that use RRIDs to identify cell lines
Source: eLife. 2019 Jan 29;8:e41676. doi: 10.7554/eLife.41676 (PMC6351100; doi:10.7554/eLife.41676)
Supplement: Figure 6—source data 1. [file elife-41676-fig6-data1.csv]

	auto.detect cell lines	RRID cell lines	auto.detect papers	RRID papers			Data for weighted average in columns I - L	Journal Name (Pubmed Brief)	How many papers in this journal have cell line RRIDs	Journal Name Unique from PMC Open Access	What is the problematic % in the journal
% problematic.list	8.66%	3.33%	16.11%	5.36%				Cancer Cell	19	Cancer Cell	5.882352941
good	278743	1452	126221	600				Cell Host Microbe	13	Cell Host & Microbe	16.12903226
problem.list	26418	50	24238	34				Cell	43	Cell	2.941176471
total	305161	1502	150459	634				Atherosclerosis	1	Atherosclerosis	50
								Neuron	23	Neuron	2.857142857
								Immunity	11	Immunity	5.263157895
								Elife	237	Elife	12.02672606
								Cell Syst	17	Cell Systems	12.5
								Cell Rep	1	Cell Reports	5.769230769
								Mol Cell	15	Molecular Cell	1.694915254
								Endocrinology	6	Endocrinology	14.28571429
								J Neurosci Res	4	Journal of Neuroscience Research	20
								J Cell Biochem	13	Journal of Cellular Biochemistry	0
								Curr Biol	8	Current Biology	0
								Cell Metab	7	Cell Metabolism	4.347826087
								PLoS One	4	PLoS One	16.73334253
								PeerJ	1	PeerJ	17.34104046
								eNeuro	5	eNeuro	10
								EMBO Rep	1	EMBO Reports	14.28571429
								EMBO J	1	The EMBO Journal	14.0562249
								Sci Rep	4	Scientific Reports	16.38098455
								EBioMedicine	10	EBioMedicine	15.53398058
								Cell Chem Biol	10	Cell Chemical Biology	20
								Jpn J Ophthalmol	1	Jpn J Ophthalmol
								Mol Neurobiol	2	Molecular Neurobiology	36
								Glia	1	Glia	7.692307692
								J Clin Endocrinol Metab	1	The Journal of Clinical Endocrinology and Metabolism	6.666666667
								Gigascience	4	GigaScience	0
								J Cell Biol	3	The Journal of Cell Biology	12.16085271
								Immunology	1	Immunology	0
								Nat Struct Mol Biol	2	Nature structural & molecular biology	6.060606061
								J Neurochem	29	Journal of Neurochemistry	30
								Oncotarget	3	Oncotarget	21.35737586
								Front Neurosci	1	Frontiers in Neuroscience	17.56756757
								J Steroid Biochem Mol Biol	1	The Journal of steroid biochemistry and molecular biology	40
								Dev Cell	16	Developmental Cell	7.407407407
								Int J Oncol	1	International Journal of Oncology	18.34862385
								J Mass Spectrom	1	International Journal of Mass Spectrometry	0
								Structure	7	Structure(London, England:1993)	2.5
								Biochim Biophys Acta	2	Biochimica et biophysica acta	22.36842105
								Virology	1	Virology	11.53846154
								Stem Cells Transl Med	1	Stem Cells Translational Medicine	14.28571429
								J Cell Physiol	13	Journal of Cellular Physiology	3.703703704
								Int J Biol Sci	1	International Journal of Biological Sciences	19.36416185
								J Gen Physiol	1	The Journal of General Physiology	15.42857143
								J Neurosci	30	The Journal of Neuroscience
								J Infect Dis	1	The Journal of Infectious Diseases	25.53191489
								Front Endocrinol (Lausanne)	1	Frontiers in Endocrinology	21
								Br J Pharmacol	1	British Journal of Pharmacology	21.875
								Neurotox Res	1	Neurotoxicity Research	37.5
								Cardiovasc Diabetol	1	Cardiovascular Diabetology	13.51351351
								Curr Protoc Neurosci	1	Curr Protoc Neurosci
								Eur J Pharmacol	1	European Journal of Pharmacology	14.28571429
								Nat Commun	2	Nature Communications	14.57050718
								Cell Death Dis	1	Cell Death Discovery	19.84732824
								Am J Physiol Cell Physiol	1	American Journal of Physiology - Cell Physiology	0
								Cell Stem Cell	7	Cell Stem Cell	0
								Bio Protoc	1	Bio-protocol	0
								Transbound Emerg Dis	1	Transbound Emerg Dis
								Neurochem Int	1	Neurochemistry International	50
								Free Radic Biol Med	1	Free Radical Biology & Medicine	23.80952381
								J Mammary Gland Biol Neoplasia	1	Journal of Mammary Gland Biology and Neoplasia	0
								J Comp Neurol	2	The Journal of Comparative Neurology	25
								Biomaterials	1	Biomaterials	7.142857143
								Proc Natl Acad Sci U S A	3	Proceedings of the National Academy of Sciences of the United States of America	10.71428571
								BMC Biol	4	BMC Biology	12.3655914
								Front Pharmacol	1	Frontiers in Pharmacology	20.08639309
								FEBS Lett	1	FEBS Letters	7.317073171
								J Biol Chem	2	The Journal of Biological Chemistry	14.95327103
								BMC Genomics	1	BMC Genomics	12.82746161
								Front Mol Neurosci	1	Frontiers in Molecular Neuroscience	25.87719298
								Channels (Austin)	1	Channels	31.25
								PLoS Pathog	1	PLoS Pathogens	12.69624573
								J Trace Elem Med Biol	1	J Trace Elem Med Biol
								Front Immunol	1	Frontiers in Immunology	11.25541126
								Redox Biol	1	Redox Biology	15.85903084
								F1000Res	1	F1000Research	10
								Wellcome Open Res	1	Wellcome Open Research	14.28571429
								Comp Biochem Physiol B Biochem Mol Biol	1	Comp Biochem Physiol B Biochem Mol Biol
								Fluids Barriers CNS	1	Fluids and Barriers of the CNS	14.28571429
								Nat Microbiol	1	Nature microbiology	26.31578947
								Am J Hum Genet	1	Am J Hum Genet
								Genes Dev	1	Genes Dev
								J Neuroimmunol	1	Journal of neuroimmunology	100
								Dev Biol	1	Developmental Biology	18.18181818
								Nat Chem Biol	1	Nature chemical biology	8.24742268
								Mol Cell Biochem	2	Molecular and Cellular Biology	11.9047619
								Eur J Med Chem	1	European Journal of Medicinal Chemistry	33.33333333
