# Supplementary material for: Incidences of problematic cell lines are lower in papers that use RRIDs to identify cell lines
Source: eLife. 2019 Jan 29;8:e41676. doi: 10.7554/eLife.41676 (PMC6351100; doi:10.7554/eLife.41676)
Supplement: Supplementary file 1. [file elife-41676-supp1.csv]

rrid	uri	pmid
CVCL_0002	http://www.sciencedirect.com/science/article/pii/S2352396416303176	PMID:27453322
CVCL_0002	https://www.sciencedirect.com/science/article/pii/S1535610817305020	PMID:29232553
CVCL_0004	https://www.ncbi.nlm.nih.gov/pmc/articles/PMC5094855/	PMID:27661255
CVCL_0004	http://www.sciencedirect.com/science/article/pii/S0092867416316609
CVCL_0004	https://elifesciences.org/articles/25306	PMID:28653617
CVCL_0004	http://www.sciencedirect.com/science/article/pii/S0092867417308917	PMID:28841410
CVCL_0004	https://www.ncbi.nlm.nih.gov/pmc/articles/PMC5106212/	PMID:27782885
CVCL_0004	https://elifesciences.org/articles/23203	PMID:28653622
CVCL_0004	http://www.sciencedirect.com/science/article/pii/S0092867416316609	PMID:27984733
CVCL_0004	http://www.sciencedirect.com/science/article/pii/S0092867417301952	PMID:28222903
CVCL_0004	http://www.sciencedirect.com/science/article/pii/S1934590917303193	PMID:28844837
CVCL_0004	https://www.sciencedirect.com/science/article/pii/S1097276517308808	PMID:29249653
CVCL_0004	https://www.sciencedirect.com/science/article/pii/S0896627317311285	PMID:29301106
CVCL_0005	http://europepmc.org/articles/PMC5650473/	PMID:29052541
CVCL_0006	http://www.sciencedirect.com/science/article/pii/S0092867416312296	PMID:27662089
CVCL_0006	https://academic.oup.com/biomethods/article/2/1/bpx002/3064667
CVCL_0006	https://www.ncbi.nlm.nih.gov/pmc/articles/PMC5562808/	PMID:28821715
CVCL_0006	https://www.ncbi.nlm.nih.gov/pmc/articles/PMC5473688/	PMID:28548640
CVCL_0006	http://www.jbc.org/content/292/1/264.long	PMID:27909056
CVCL_0006	https://cardiab.biomedcentral.com/articles/10.1186/s12933-017-0626-3	PMID:29110715
CVCL_0006	http://europepmc.org/articles/PMC5705215/	PMID:29182147
CVCL_0006	https://www.sciencedirect.com/science/article/pii/S1535610817305159	PMID:29275866
CVCL_0006	https://www.sciencedirect.com/science/article/pii/S0896627317310851	PMID:29268096
CVCL_0006	https://www.sciencedirect.com/science/article/pii/S1535610817305020	PMID:29232553
CVCL_0006	https://www.sciencedirect.com/science/article/pii/S1074761317304879	PMID:29246444
CVCL_0007	http://www.jbc.org/content/292/1/264.long	PMID:27909056
CVCL_0012	https://www.ncbi.nlm.nih.gov/pmc/articles/PMC5310841/	PMID:28199182
CVCL_0013	https://www.sciencedirect.com/science/article/pii/S2451945617303860	PMID:29129717
CVCL_0019	http://journals.plos.org/plosone/article?id=10.1371/journal.pone.0181480	PMID:28771492
CVCL_0019	http://www.sciencedirect.com/science/article/pii/S2451945617300685	PMID:28366621
CVCL_0019	https://www.ncbi.nlm.nih.gov/pmc/articles/PMC5059426/	PMID:27733604
CVCL_0019	https://elifesciences.org/content/6/e24722	PMID:28355134
CVCL_0019	http://onlinelibrary.wiley.com/doi/10.1111/jnc.14109/full	PMID:28632947
CVCL_0019	http://www.jneurosci.org/content/37/20/5099	PMID:28432138
CVCL_0019	http://www.jneurosci.org/content/37/38/9288	PMID:28842414
CVCL_0019	http://www.sciencedirect.com/science/article/pii/S153561081730346X	PMID:28898695
CVCL_0019	http://www.sciencedirect.com/science/article/pii/S0896627317307912	PMID:28957663
CVCL_0019	http://www.eneuro.org/content/4/4/ENEURO.0100-17.2017	PMID:28828399
CVCL_0019	http://www.jneurosci.org/content/37/46/11151
CVCL_0019	https://www.nature.com/articles/s41598-018-20911-2	PMID:29410497
CVCL_0019	http://onlinelibrary.wiley.com/doi/10.1111/jnc.14292/full	PMID:29315574
CVCL_0019	https://www.sciencedirect.com/science/article/pii/S0197018617304278	PMID:28890319
CVCL_0019	https://www.ncbi.nlm.nih.gov/pmc/articles/PMC5896956/	PMID:29630493
CVCL_0020	http://onlinelibrary.wiley.com/doi/10.1002/jcb.25801/full	PMID:27864899
CVCL_0021	http://www.sciencedirect.com/science/article/pii/S1535610817300624	PMID:28366679
CVCL_0021	http://www.jneurosci.org/content/37/14/3926	PMID:28292827
CVCL_0021	http://onlinelibrary.wiley.com/doi/10.1002/jcb.25801/full	PMID:27864899
CVCL_0021	http://onlinelibrary.wiley.com/doi/10.1111/jnc.14096/full	PMID:28581641
CVCL_0021	http://onlinelibrary.wiley.com/doi/10.1111/jnc.14250/full	PMID:29105080
CVCL_0021	https://www.sciencedirect.com/science/article/pii/S0092867417315064	PMID:29336888
CVCL_0022	https://www.ncbi.nlm.nih.gov/pmc/articles/PMC5127641/	PMID:27805565
CVCL_0022	http://www.jneurosci.org/content/37/14/3926	PMID:28292827
CVCL_0022	http://onlinelibrary.wiley.com/doi/10.1002/jcb.25801/full	PMID:27864899
CVCL_0022	https://www.ncbi.nlm.nih.gov/pmc/articles/PMC5466421/	PMID:28553926
CVCL_0022	http://onlinelibrary.wiley.com/doi/10.1111/jnc.14096/full	PMID:28581641
CVCL_0022	http://www.sciencedirect.com/science/article/pii/S1535610817300624	PMID:28366679
CVCL_0022	http://www.sciencedirect.com/science/article/pii/S2451945617301812	PMID:28602760
CVCL_0022	http://onlinelibrary.wiley.com/doi/10.1111/jnc.14152/full	PMID:28833137
CVCL_0022	https://www.ncbi.nlm.nih.gov/pmc/articles/PMC5774898/	PMID:29286001
CVCL_0022	https://www.sciencedirect.com/science/article/pii/S1535610818301259	PMID:29681511
CVCL_0023	http://www.sciencedirect.com/science/article/pii/S1097276517304574	PMID:28735897
CVCL_0023	https://elifesciences.org/articles/25555	PMID:28617241
CVCL_0023	https://www.ncbi.nlm.nih.gov/pmc/articles/PMC5345931/	PMID:28092266
CVCL_0023	https://elifesciences.org/content/6/e22207	PMID:28287395
CVCL_0023	http://www.sciencedirect.com/science/article/pii/S1535610817300624	PMID:28366679
CVCL_0023	http://www.ncbi.nlm.nih.gov/pmc/articles/PMC4959878/	PMID:27383270
CVCL_0023	http://www.sciencedirect.com/science/article/pii/S0960982217304268	PMID:28502657
CVCL_0023	https://www.ncbi.nlm.nih.gov/pmc/articles/PMC5206578/	PMID:28096800
CVCL_0023	http://www.sciencedirect.com/science/article/pii/S2405471217301813	PMID:28601558
CVCL_0023	https://www.ncbi.nlm.nih.gov/pmc/articles/PMC5092050/	PMID:27759562
CVCL_0023	https://www.ncbi.nlm.nih.gov/pmc/articles/PMC5101188/	PMID:27814505
CVCL_0023	https://www.ncbi.nlm.nih.gov/pmc/articles/PMC5342109/	PMID:27690219
CVCL_0023	https://www.ncbi.nlm.nih.gov/pmc/articles/PMC5106211/	PMID:27787197
CVCL_0023	https://elifesciences.org/content/6/e20444	PMID:28195529
CVCL_0023	http://www.sciencedirect.com/science/article/pii/S1931312817303360	PMID:28910636
CVCL_0023	https://elifesciences.org/articles/27713	PMID:28826492
CVCL_0023	http://www.sciencedirect.com/science/article/pii/S1931312817303037	PMID:28867389
CVCL_0023	http://europepmc.org/articles/PMC5659819/	PMID:28960178
CVCL_0023	https://www.sciencedirect.com/science/article/pii/S0092867417312448	PMID:29195073
CVCL_0023	https://www.sciencedirect.com/science/article/pii/S1931312817304389	PMID:29107643
CVCL_0023	https://www.sciencedirect.com/science/article/pii/S1550413117307167	PMID:29337136
CVCL_0023	http://onlinelibrary.wiley.com/doi/10.1002/jcp.26201/full	PMID:28926105
CVCL_0023	https://www.sciencedirect.com/science/article/pii/S1931312817305024	PMID:29241042
CVCL_0023	http://onlinelibrary.wiley.com/doi/10.1002/cpmc.50/full
CVCL_0023	https://www.sciencedirect.com/science/article/pii/S2405471218301091	PMID:29655704
CVCL_0024	http://www.jneurosci.org/content/38/10/2589
CVCL_0025	http://onlinelibrary.wiley.com/doi/10.1002/jcb.26095/full	PMID:28452069
CVCL_0025	https://www.ncbi.nlm.nih.gov/pmc/articles/PMC5127641/	PMID:27805565
CVCL_0025	https://elifesciences.org/articles/24578	PMID:28749339
CVCL_0025	http://onlinelibrary.wiley.com/doi/10.1002/jcb.26483/full	PMID:29091309
CVCL_0025	http://onlinelibrary.wiley.com/doi/10.1002/jcp.26323/full	PMID:29215713
CVCL_0025	http://onlinelibrary.wiley.com/doi/10.1002/cpmc.50/full
CVCL_0026	http://www.sciencedirect.com/science/article/pii/S0092867416316075	PMID:27984728
CVCL_0026	https://www.sciencedirect.com/science/article/pii/S1535610817304646	PMID:29153842
CVCL_0027	http://www.sciencedirect.com/science/article/pii/S1074761317302285	PMID:28666573
CVCL_0027	https://bmcbiol.biomedcentral.com/articles/10.1186/s12915-017-0350-1	PMID:28257634
CVCL_0027	http://www.ncbi.nlm.nih.gov/pmc/articles/PMC4959878/	PMID:27383270
CVCL_0027	https://www.ncbi.nlm.nih.gov/pmc/articles/PMC5566403/	PMID:28827783
CVCL_0027	https://elifesciences.org/articles/20705	PMID:28722652
CVCL_0027	http://www.sciencedirect.com/science/article/pii/S1934590917300887	PMID:28388432
CVCL_0027	http://www.sciencedirect.com/science/article/pii/S2352396417303614	PMID:28927749
CVCL_0027	http://europepmc.org/articles/PMC5614562/	PMID:28949917
CVCL_0027	http://europepmc.org/articles/PMC5680567/	PMID:29022906
CVCL_0027	https://www.ncbi.nlm.nih.gov/pmc/articles/PMC5747350/	PMID:29226804
CVCL_0027	https://www.sciencedirect.com/science/article/pii/S1534580717309450	PMID:29249622
CVCL_0029	https://elifesciences.org/articles/24523	PMID:28561737
CVCL_0030	http://onlinelibrary.wiley.com/doi/10.1002/1873-3468.12696/full	PMID:28543306
CVCL_0030	http://www.sciencedirect.com/science/article/pii/S2451945617301812	PMID:28602760
CVCL_0030	https://www.ncbi.nlm.nih.gov/pmc/articles/PMC5021521/	PMID:27623148
CVCL_0030	https://www.ncbi.nlm.nih.gov/pmc/articles/PMC5308896/	PMID:28193319
CVCL_0030	https://elifesciences.org/content/6/e22207	PMID:28287395
CVCL_0030	http://www.sciencedirect.com/science/article/pii/S1931312817303001	PMID:28844886
CVCL_0030	http://www.sciencedirect.com/science/article/pii/S089662731730140X
CVCL_0030	http://www.sciencedirect.com/science/article/pii/S0896627317306475	PMID:28817800
CVCL_0030	https://www.ncbi.nlm.nih.gov/pmc/articles/PMC5127641/	PMID:27805565
CVCL_0030	https://www.ncbi.nlm.nih.gov/pmc/articles/PMC5542770/	PMID:28504929
CVCL_0030	http://onlinelibrary.wiley.com/doi/10.1111/jnc.14109/full	PMID:28632947
CVCL_0030	http://www.sciencedirect.com/science/article/pii/S1097276517304410	PMID:28712726
CVCL_0030	http://www.sciencedirect.com/science/article/pii/S0960982217307777	PMID:28756945
CVCL_0030	http://www.sciencedirect.com/science/article/pii/S1931312817302457	PMID:28669671
CVCL_0030	http://www.sciencedirect.com/science/article/pii/S0960982217304268	PMID:28502657
CVCL_0030	https://www.ncbi.nlm.nih.gov/pmc/articles/PMC5566403/	PMID:28827783
CVCL_0030	https://elifesciences.org/content/6/e22416	PMID:28244869
CVCL_0030	http://www.sciencedirect.com/science/article/pii/S0092867417308796	PMID:28802045
CVCL_0030	http://www.sciencedirect.com/science/article/pii/S1534580717304227	PMID:28633020
CVCL_0030	http://onlinelibrary.wiley.com/doi/10.1002/jcp.25734/full	PMID:27966787
CVCL_0030	http://www.sciencedirect.com/science/article/pii/S1074761317302285	PMID:28666573
CVCL_0030	https://www.ncbi.nlm.nih.gov/pmc/articles/PMC5016092/	PMID:27554484
CVCL_0030	https://www.ncbi.nlm.nih.gov/pmc/articles/PMC4985285/	PMID:27434673
CVCL_0030	http://www.sciencedirect.com/science/article/pii/S1534580717303465	PMID:28535377
CVCL_0030	https://www.ncbi.nlm.nih.gov/pmc/articles/PMC5173324/	PMID:27995898
CVCL_0030	http://www.sciencedirect.com/science/article/pii/S0092867416316075	PMID:27984728
CVCL_0030	https://elifesciences.org/articles/28021	PMID:28656888
CVCL_0030	https://www.ncbi.nlm.nih.gov/pmc/articles/PMC5130294/	PMID:27805569
CVCL_0030	http://www.sciencedirect.com/science/article/pii/S0092867417309340	PMID:28890085
CVCL_0030	https://www.ncbi.nlm.nih.gov/pmc/articles/PMC5624781/	PMID:28968219
CVCL_0030	http://jcb.rupress.org/content/early/2017/09/26/jcb.201702188	PMID:28954824
CVCL_0030	http://europepmc.org/articles/PMC5650473/	PMID:29052541
CVCL_0030	http://europepmc.org/articles/PMC5655547/	PMID:29053960
CVCL_0030	https://www.ncbi.nlm.nih.gov/pmc/articles/PMC5701795/	PMID:29125463
CVCL_0030	http://europepmc.org/articles/PMC5703645/	PMID:29083303
CVCL_0030	http://europepmc.org/articles/PMC5675595/	PMID:28990926
CVCL_0030	https://www.sciencedirect.com/science/article/pii/S0092867417312552	PMID:29153837
CVCL_0030	http://europepmc.org/articles/PMC5608509/	PMID:28933694
CVCL_0030	https://www.sciencedirect.com/science/article/pii/S1097276517306998	PMID:29033321
CVCL_0030	http://europepmc.org/articles/PMC5779224/	PMID:28841137
CVCL_0030	https://www.sciencedirect.com/science/article/pii/S2405471217304489	PMID:29128333
CVCL_0030	https://www.sciencedirect.com/science/article/pii/S1931312817305115	PMID:29324231
CVCL_0030	https://www.sciencedirect.com/science/article/pii/S1931312817305024	PMID:29241042
CVCL_0030	https://academic.oup.com/gigascience/article/7/3/1/4817540	PMID:29361123
CVCL_0030	https://www.ncbi.nlm.nih.gov/pmc/articles/PMC5876018/	PMID:29595474
CVCL_0030	https://www.ncbi.nlm.nih.gov/pmc/articles/PMC5896956/	PMID:29630493
CVCL_0030	https://www.sciencedirect.com/science/article/pii/S0092867418302824	PMID:29677512
CVCL_0030	https://www.sciencedirect.com/science/article/pii/S089662731830237X	PMID:29673481
CVCL_0031	https://elifesciences.org/articles/24903	PMID:28654419
CVCL_0031	https://www.ncbi.nlm.nih.gov/pmc/articles/PMC5092050/	PMID:27759562
CVCL_0031	https://elifesciences.org/content/6/e19594	PMID:28264193
CVCL_0031	https://www.ncbi.nlm.nih.gov/pmc/articles/PMC5566403/	PMID:28827783
CVCL_0031	https://www.ncbi.nlm.nih.gov/pmc/articles/PMC5345931/	PMID:28092266
CVCL_0031	https://www.ncbi.nlm.nih.gov/pmc/articles/PMC5030092/	PMID:27552054
CVCL_0031	http://www.sciencedirect.com/science/article/pii/S2451945617300636	PMID:28343940
CVCL_0031	http://onlinelibrary.wiley.com/doi/10.1002/jcb.25775/full	PMID:27791265
CVCL_0031	http://www.sciencedirect.com/science/article/pii/S2405471216304082	PMID:28017544
CVCL_0031	https://elifesciences.org/articles/24820	PMID:28826487
CVCL_0031	http://www.sciencedirect.com/science/article/pii/S1535610817304063	PMID:29017056
CVCL_0031	http://europepmc.org/articles/PMC5655136/	PMID:29063830
CVCL_0031	http://europepmc.org/articles/PMC5605198/	PMID:28926338
CVCL_0031	https://www.ncbi.nlm.nih.gov/pmc/articles/PMC5809145/	PMID:29350614
CVCL_0031	https://www.sciencedirect.com/science/article/pii/S0960076017304028	PMID:29291987
CVCL_0031	https://www.sciencedirect.com/science/article/pii/S2405471218301091	PMID:29655704
CVCL_0033	http://onlinelibrary.wiley.com/doi/10.1002/jcb.25775/full	PMID:27791265
CVCL_0033	https://scicrunch.org/resources
CVCL_0033	http://www.sciencedirect.com/science/article/pii/S1535610817304063	PMID:29017056
CVCL_0034	http://www.jneurosci.org/content/37/9/2485	PMID:28167673
CVCL_0035	https://elifesciences.org/content/6/e26362	PMID:28463110
CVCL_0035	https://academic.oup.com/biomethods/article/2/1/bpx002/3064667
CVCL_0035	http://www.ncbi.nlm.nih.gov/pmc/articles/PMC4959878/	PMID:27383270
CVCL_0035	https://www.ncbi.nlm.nih.gov/pmc/articles/PMC5464773/	PMID:28594323
CVCL_0035	http://www.sciencedirect.com/science/article/pii/S0891584917307347	PMID:28843779
CVCL_0035	https://elifesciences.org/content/6/e22416	PMID:28244869
CVCL_0035	https://elifesciences.org/articles/27713	PMID:28826492
CVCL_0035	https://www.sciencedirect.com/science/article/pii/S2405471218301091	PMID:29655704
CVCL_0036	https://www.sciencedirect.com/science/article/pii/S0092867417312631	PMID:29153836
CVCL_0037	http://www.sciencedirect.com/science/article/pii/S0092867416314593
CVCL_0037	https://academic.oup.com/gigascience/article/7/3/1/4817540	PMID:29361123
CVCL_0038	https://www.ncbi.nlm.nih.gov/pmc/articles/PMC5566403/	PMID:28827783
CVCL_0038	http://onlinelibrary.wiley.com/doi/10.1002/jcp.26142/full	PMID:28786487
CVCL_0042	http://www.sciencedirect.com/science/article/pii/S1097276517304574	PMID:28735897
CVCL_0042	https://elifesciences.org/content/6/e22416	PMID:28244869
CVCL_0042	http://www.sciencedirect.com/science/article/pii/S0960982217304268	PMID:28502657
CVCL_0042	http://www.sciencedirect.com/science/article/pii/S0896627317306475	PMID:28817800
CVCL_0042	https://elifesciences.org/content/6/e23872	PMID:28406400
CVCL_0042	https://www.ncbi.nlm.nih.gov/pmc/articles/PMC5413348/	PMID:28432788
CVCL_0042	http://www.sciencedirect.com/science/article/pii/S0092867416313836	PMID:27768896
CVCL_0042	https://www.ncbi.nlm.nih.gov/pmc/articles/PMC5566403/	PMID:28827783
CVCL_0042	http://www.ncbi.nlm.nih.gov/pmc/articles/PMC4959878/	PMID:27383270
CVCL_0042	http://www.sciencedirect.com/science/article/pii/S2405471217301813	PMID:28601558
CVCL_0042	http://www.sciencedirect.com/science/article/pii/S2451945617301812	PMID:28602760
CVCL_0042	http://www.sciencedirect.com/science/article/pii/S0092867416309734	PMID:27565346
CVCL_0042	https://elifesciences.org/articles/24903	PMID:28654419
CVCL_0042	http://www.sciencedirect.com/science/article/pii/S2451945617300636	PMID:28343940
CVCL_0042	https://www.ncbi.nlm.nih.gov/pmc/articles/PMC5155501/	PMID:27990272
CVCL_0042	https://www.ncbi.nlm.nih.gov/pmc/articles/PMC5323046/	PMID:28195531
CVCL_0042	https://www.ncbi.nlm.nih.gov/pmc/articles/PMC5446243/	PMID:28467304
CVCL_0042	https://elifesciences.org/articles/28533	PMID:28650317
CVCL_0042	https://elifesciences.org/content/6/e24060	PMID:28315521
CVCL_0042	https://www.ncbi.nlm.nih.gov/pmc/articles/PMC5065316/	PMID:27630123
CVCL_0042	http://europepmc.org/articles/PMC5650473/	PMID:29052541
CVCL_0042	http://europepmc.org/articles/PMC5619641/	PMID:28966949
CVCL_0042	https://www.sciencedirect.com/science/article/pii/S0092867417312552	PMID:29153837
CVCL_0042	http://europepmc.org/articles/PMC5706962/	PMID:29154753
CVCL_0042	http://europepmc.org/articles/PMC5760202/	PMID:29313488
CVCL_0042	https://www.sciencedirect.com/science/article/pii/S1550413117307167	PMID:29337136
CVCL_0042	https://www.ncbi.nlm.nih.gov/pmc/articles/PMC5809147/	PMID:29300163
CVCL_0042	https://www.sciencedirect.com/science/article/pii/S2405471217304489	PMID:29128333
CVCL_0042	https://www.ncbi.nlm.nih.gov/pmc/articles/PMC5837557/	PMID:29480802
CVCL_0042	https://www.sciencedirect.com/science/article/pii/S0092867417313235	PMID:29224781
CVCL_0042	https://www.sciencedirect.com/science/article/pii/S1550413118300639	PMID:29478834
CVCL_0042	https://www.ncbi.nlm.nih.gov/pmc/articles/PMC5832412/	PMID:29334356
CVCL_0042	https://www.ncbi.nlm.nih.gov/pmc/articles/PMC5823543/	PMID:29469807
CVCL_0042	https://www.sciencedirect.com/science/article/pii/S1097276518301424	PMID:29576527
CVCL_0042	https://elifesciences.org/articles/31275	PMID:29547122
CVCL_0044	http://europepmc.org/articles/PMC5758111/	PMID:29309034
CVCL_0045	https://elifesciences.org/articles/26991	PMID:28696204
CVCL_0045	http://www.sciencedirect.com/science/article/pii/S1535610817301010	PMID:28399408
CVCL_0045	http://www.jneurosci.org/content/37/3/685	PMID:28100749
CVCL_0045	https://elifesciences.org/articles/26635	PMID:28693719
CVCL_0045	https://elifesciences.org/content/6/e22416	PMID:28244869
CVCL_0045	https://elifesciences.org/content/6/e22207	PMID:28287395
CVCL_0045	https://www.ncbi.nlm.nih.gov/pmc/articles/PMC5308896/	PMID:28193319
CVCL_0045	https://www.ncbi.nlm.nih.gov/pmc/articles/PMC5459575/	PMID:28492364
CVCL_0045	http://www.jneurosci.org/content/37/29/6915
CVCL_0045	https://www.ncbi.nlm.nih.gov/pmc/articles/PMC5325621/	PMID:28169830
CVCL_0045	http://www.sciencedirect.com/science/article/pii/S0002929716302014	PMID:27453576
CVCL_0045	https://elifesciences.org/articles/27711	PMID:28771403
CVCL_0045	https://elifesciences.org/content/6/e24149	PMID:28092267
CVCL_0045	https://www.ncbi.nlm.nih.gov/pmc/articles/PMC5462538/	PMID:28504928
CVCL_0045	https://www.ncbi.nlm.nih.gov/pmc/articles/PMC5092046/	PMID:27710769
CVCL_0045	https://www.ncbi.nlm.nih.gov/pmc/articles/PMC5036965/	PMID:27668431
CVCL_0045	https://www.ncbi.nlm.nih.gov/pmc/articles/PMC5005036/	PMID:27525485
CVCL_0045	https://elifesciences.org/content/6/e17304	PMID:28263709
CVCL_0045	https://www.ncbi.nlm.nih.gov/pmc/articles/PMC5566403/	PMID:28827783
CVCL_0045	https://www.ncbi.nlm.nih.gov/pmc/articles/PMC5021521/	PMID:27623148
CVCL_0045	http://www.jneurosci.org/content/37/5/1162	PMID:28003345
CVCL_0045	https://bmcbiol.biomedcentral.com/articles/10.1186/s12915-017-0350-1	PMID:28257634
CVCL_0045	https://elifesciences.org/content/6/e22759	PMID:28430576
CVCL_0045	http://www.sciencedirect.com/science/article/pii/S155041311730236X	PMID:28467933
CVCL_0045	https://www.ncbi.nlm.nih.gov/pmc/articles/PMC5115870/	PMID:27861119
CVCL_0045	http://www.sciencedirect.com/science/article/pii/S193459091730293X	PMID:28826723
CVCL_0045	http://www.sciencedirect.com/science/article/pii/S2451945617301812	PMID:28602760
CVCL_0045	http://onlinelibrary.wiley.com/doi/10.1002/jnr.24152/full	PMID:28862809
CVCL_0045	http://jcb.rupress.org/content/early/2017/09/11/jcb.201704171	PMID:28899994
CVCL_0045	http://www.sciencedirect.com/science/article/pii/S1535610817303471	PMID:28898698
CVCL_0045	https://elifesciences.org/articles/26147	PMID:28829742
CVCL_0045	https://www.ncbi.nlm.nih.gov/pmc/articles/PMC5662287/	PMID:29083300
CVCL_0045	http://europepmc.org/articles/PMC5665647/	PMID:28975893
CVCL_0045	http://europepmc.org/articles/PMC5655127/	PMID:29063836
CVCL_0045	http://europepmc.org/articles/PMC5660600/	PMID:29032074
CVCL_0045	http://europepmc.org/articles/PMC5619949/	PMID:28884683
CVCL_0045	https://www.sciencedirect.com/science/article/pii/S0092867417312552	PMID:29153837
CVCL_0045	http://europepmc.org/articles/PMC5606845/	PMID:28927503
CVCL_0045	https://www.ncbi.nlm.nih.gov/pmc/articles/PMC5747350/	PMID:29226804
CVCL_0045	http://www.jneurosci.org/content/37/43/10516	PMID:28951451
CVCL_0045	https://www.sciencedirect.com/science/article/pii/S2405471217305483	PMID:29361464
CVCL_0045	https://www.ncbi.nlm.nih.gov/pmc/articles/PMC5764571/	PMID:29256394
CVCL_0045	https://www.ncbi.nlm.nih.gov/pmc/articles/PMC5785209/	PMID:29345618
CVCL_0045	https://www.sciencedirect.com/science/article/pii/S0960982217316834	PMID:29398217
CVCL_0045	http://onlinelibrary.wiley.com/doi/10.1111/jnc.14259/full	PMID:29168892
CVCL_0045	http://onlinelibrary.wiley.com/doi/10.1111/jnc.14250/full	PMID:29105080
CVCL_0045	https://www.ncbi.nlm.nih.gov/pmc/articles/PMC5777822/	PMID:29336303
CVCL_0045	https://www.sciencedirect.com/science/article/pii/S0896627318300734	PMID:29478917
CVCL_0045	https://www.sciencedirect.com/science/article/pii/S0896627317309224	PMID:29024665
CVCL_0045	https://www.ncbi.nlm.nih.gov/pmc/articles/PMC5823543/	PMID:29469807
CVCL_0045	https://www.sciencedirect.com/science/article/pii/S0896627317310905	PMID:29268097
CVCL_0045	http://europepmc.org/articles/PMC5844691/	PMID:29488879
CVCL_0045	https://www.sciencedirect.com/science/article/pii/S1097276518301424	PMID:29576527
CVCL_0045	http://europepmc.org/articles/PMC5764568/	PMID:29231814
CVCL_0045	https://elifesciences.org/articles/31275	PMID:29547122
CVCL_0045	https://www.ncbi.nlm.nih.gov/pmc/articles/PMC5898911/	PMID:29521261
CVCL_0058	http://onlinelibrary.wiley.com/doi/10.1002/jcb.25774/full	PMID:27791266
CVCL_0058	https://www.ncbi.nlm.nih.gov/pmc/articles/PMC5305215/	PMID:28117667
CVCL_0058	https://elifesciences.org/content/5/e16691	PMID:27336723
CVCL_0058	https://elifesciences.org/articles/26067	PMID:28753126
CVCL_0058	http://europepmc.org/articles/PMC5690282/	PMID:29111974
CVCL_0058	http://europepmc.org/articles/PMC5621834/	PMID:28914604
CVCL_0058	https://www.ncbi.nlm.nih.gov/pmc/articles/PMC5823543/	PMID:29469807
CVCL_0058	https://www.sciencedirect.com/science/article/pii/S0960982218301568	PMID:29502948
CVCL_0058	https://www.sciencedirect.com/science/article/pii/S1097276518301424	PMID:29576527
CVCL_0059	http://www.sciencedirect.com/science/article/pii/S0165572812003566	PMID:23318105
CVCL_0059	http://www.sciencedirect.com/science/article/pii/S2352396417301883	PMID:28483582
CVCL_0059	http://www.sciencedirect.com/science/article/pii/S0092867417301952	PMID:28222903
CVCL_0059	http://www.sciencedirect.com/science/article/pii/S1931312817303451	PMID:28910635
CVCL_0059	http://onlinelibrary.wiley.com/doi/10.1002/cpmc.50/full
CVCL_0059	https://www.sciencedirect.com/science/article/pii/S1074761318300062	PMID:29396160
CVCL_0060	https://elifesciences.org/articles/22323#s4	PMID:28287393
CVCL_0060	http://www.ncbi.nlm.nih.gov/pmc/articles/PMC4959878/	PMID:27383270
CVCL_0060	http://www.sciencedirect.com/science/article/pii/S1535610817300624	PMID:28366679
CVCL_0060	https://www.ncbi.nlm.nih.gov/pmc/articles/PMC5092050/	PMID:27759562
CVCL_0060	https://elifesciences.org/content/6/e22323	PMID:28287393
CVCL_0060	https://www.ncbi.nlm.nih.gov/pmc/articles/PMC5342109/	PMID:27690219
CVCL_0060	https://elifesciences.org/articles/27713	PMID:28826492
CVCL_0060	https://www.nature.com/articles/s41598-017-09228-8	PMID:28827783
CVCL_0060	http://europepmc.org/articles/PMC5655547/	PMID:29053960
CVCL_0060	https://elifesciences.org/articles/31275	PMID:29547122
CVCL_0062	https://elifesciences.org/articles/24523	PMID:28561737
CVCL_0062	http://onlinelibrary.wiley.com/doi/10.1002/jcb.26104/full	PMID:28464260
CVCL_0062	http://onlinelibrary.wiley.com/doi/10.1002/jcb.25775/full	PMID:27791265
CVCL_0062	https://www.ncbi.nlm.nih.gov/pmc/articles/PMC5345931/	PMID:28092266
CVCL_0062	https://elifesciences.org/articles/27713	PMID:28826492
CVCL_0062	https://elifesciences.org/articles/23649	PMID:28849762
CVCL_0062	https://www.ncbi.nlm.nih.gov/pmc/articles/PMC5701795/	PMID:29125463
CVCL_0062	https://www.sciencedirect.com/science/article/pii/S1534580717308717	PMID:29161592
CVCL_0062	https://www.sciencedirect.com/science/article/pii/S1097276517306664	PMID:28985503
CVCL_0062	https://www.sciencedirect.com/science/article/pii/S1097276517307141	PMID:29053959
CVCL_0062	https://www.ncbi.nlm.nih.gov/pmc/articles/PMC5805410/	PMID:29417930
CVCL_0062	https://www.ncbi.nlm.nih.gov/pmc/articles/PMC5809145/	PMID:29350614
CVCL_0062	https://www.ncbi.nlm.nih.gov/pmc/articles/PMC5773178/	PMID:29345617
CVCL_0062	https://www.sciencedirect.com/science/article/pii/S1535610818301107	PMID:29622465
CVCL_0063	https://www.ncbi.nlm.nih.gov/pmc/articles/PMC5127641/	PMID:27805565
CVCL_0063	http://www.sciencedirect.com/science/article/pii/S1074761317302297	PMID:28636952
CVCL_0063	http://www.sciencedirect.com/science/article/pii/S2451945617302271	PMID:28757184
CVCL_0063	http://www.sciencedirect.com/science/article/pii/S0896627317306888	PMID:28817804
CVCL_0063	https://www.ncbi.nlm.nih.gov/pmc/articles/PMC5063586/	PMID:27735788
CVCL_0063	https://www.ncbi.nlm.nih.gov/pmc/articles/PMC5245961/	PMID:27906128
CVCL_0063	https://elifesciences.org/articles/26030	PMID:28653623
CVCL_0063	http://www.sciencedirect.com/science/article/pii/S0896627317302611	PMID:28426961
CVCL_0063	http://www.sciencedirect.com/science/article/pii/S1934590917300796	PMID:28457748
CVCL_0063	https://elifesciences.org/content/6/e19032	PMID:28072389
CVCL_0063	https://elifesciences.org/content/6/e26362	PMID:28463110
CVCL_0063	https://elifesciences.org/content/6/e25158	PMID:28406396
CVCL_0063	https://www.ncbi.nlm.nih.gov/pmc/articles/PMC5245968/	PMID:28100394
CVCL_0063	http://www.sciencedirect.com/science/article/pii/S0092867416313083	PMID:27716508
CVCL_0063	http://www.jneurosci.org/content/37/18/4679	PMID:28363979
CVCL_0063	https://elifesciences.org/content/6/e20444	PMID:28195529
CVCL_0063	http://www.sciencedirect.com/science/article/pii/S1934590916304581	PMID:28111200
CVCL_0063	https://elifesciences.org/content/6/e20725	PMID:28440222
CVCL_0063	https://www.ncbi.nlm.nih.gov/pmc/articles/PMC5224922/	PMID:28012275
CVCL_0063	http://www.sciencedirect.com/science/article/pii/S0896627317302970	PMID:28472658
CVCL_0063	https://www.ncbi.nlm.nih.gov/pmc/articles/PMC5101188/table/undtbl1/	PMID:27814505
CVCL_0063	http://www.sciencedirect.com/science/article/pii/S0896627317300077	PMID:28162806
CVCL_0063	https://www.ncbi.nlm.nih.gov/pmc/articles/PMC5468090/	PMID:28500754
CVCL_0063	https://elifesciences.org/content/6/e24722	PMID:28355134
CVCL_0063	http://www.jbc.org/content/292/1/264.long	PMID:27909056
CVCL_0063	https://elifesciences.org/content/6/e25068	PMID:28430104
CVCL_0063	https://elifesciences.org/articles/25287#s4	PMID:28574338
CVCL_0063	http://www.sciencedirect.com/science/article/pii/S0960982217307777	PMID:28756945
CVCL_0063	http://www.sciencedirect.com/science/article/pii/S0896627317301393	PMID:28285821
CVCL_0063	https://www.ncbi.nlm.nih.gov/pmc/articles/PMC5333494/	PMID:28303090
CVCL_0063	http://www.sciencedirect.com/science/article/pii/S2451945617301095	PMID:28479296
CVCL_0063	https://elifesciences.org/content/6/e23798	PMID:28440221
CVCL_0063	http://www.sciencedirect.com/science/article/pii/S2451945617300685	PMID:28366621
CVCL_0063	https://elifesciences.org/content/6/e24060	PMID:28315521
CVCL_0063	http://www.jneurosci.org/content/37/8/2216.long	PMID:28130356
CVCL_0063	https://www.ncbi.nlm.nih.gov/pmc/articles/PMC5111884/	PMID:27782878
CVCL_0063	http://www.sciencedirect.com/science/article/pii/S1097276517304410	PMID:28712726
CVCL_0063	http://www.sciencedirect.com/science/article/pii/S009286741630976X	PMID:27610569
CVCL_0063	https://www.ncbi.nlm.nih.gov/pmc/articles/PMC5094855/	PMID:27661255
CVCL_0063	https://www.ncbi.nlm.nih.gov/pmc/articles/PMC5310841/	PMID:28199182
CVCL_0063	https://elifesciences.org/articles/29146	PMID:28806173
CVCL_0063	http://www.sciencedirect.com/science/article/pii/S1534580717303957	PMID:28602583
CVCL_0063	http://www.sciencedirect.com/science/article/pii/S1535610817302519	PMID:28697340
CVCL_0063	https://elifesciences.org/articles/27786	PMID:28635594
CVCL_0063	http://www.sciencedirect.com/science/article/pii/S1934590917300887	PMID:28388432
CVCL_0063	http://www.sciencedirect.com/science/article/pii/S0092867416312296	PMID:27662089
CVCL_0063	http://www.sciencedirect.com/science/article/pii/S0969212617301028	PMID:28479060
CVCL_0063	https://elifesciences.org/content/5/e18447	PMID:27644592
CVCL_0063	https://bmcbiol.biomedcentral.com/articles/10.1186/s12915-017-0367-5	PMID:28347335
CVCL_0063	https://www.ncbi.nlm.nih.gov/pmc/articles/PMC5308899/	PMID:28139974
CVCL_0063	https://www.ncbi.nlm.nih.gov/pmc/articles/PMC5078604/	PMID:27633463
CVCL_0063	https://www.ncbi.nlm.nih.gov/pmc/articles/PMC5323046/	PMID:28195531
CVCL_0063	https://elifesciences.org/content/6/e23545	PMID:28395733
CVCL_0063	https://elifesciences.org/content/6/e21465	PMID:28347402
CVCL_0063	http://www.sciencedirect.com/science/article/pii/S0896627317301058	PMID:28262416
CVCL_0063	https://www.ncbi.nlm.nih.gov/pmc/articles/PMC5293492/	PMID:28001126
CVCL_0063	https://elifesciences.org/articles/25555	PMID:28617241
CVCL_0063	http://www.sciencedirect.com/science/article/pii/S0092867416313836	PMID:27768896
CVCL_0063	http://www.jneurosci.org/content/37/15/4074	PMID:28130359
CVCL_0063	https://www.ncbi.nlm.nih.gov/pmc/articles/PMC5092050/	PMID:27759562
CVCL_0063	http://europepmc.org/articles/PMC5542768/	PMID:28771403
CVCL_0063	http://www.sciencedirect.com/science/article/pii/S1097276517304082	PMID:28689656
CVCL_0063	https://elifesciences.org/articles/26152	PMID:28806172
CVCL_0063	http://www.sciencedirect.com/science/article/pii/S1931312817301579	PMID:28494238
CVCL_0063	http://www.sciencedirect.com/science/article/pii/S0960982217304268	PMID:28502657
CVCL_0063	https://www.ncbi.nlm.nih.gov/pmc/articles/PMC5106211/	PMID:27787197
CVCL_0063	https://elifesciences.org/content/6/e22519	PMID:28397686
CVCL_0063	https://www.ncbi.nlm.nih.gov/pmc/articles/PMC5130294/	PMID:27805569
CVCL_0063	http://www.sciencedirect.com/science/article/pii/S1074761317301760	PMID:28514685
CVCL_0063	http://onlinelibrary.wiley.com/doi/10.1111/jnc.14110/full	PMID:28640985
CVCL_0063	https://elifesciences.org/content/6/e19594	PMID:28264193
CVCL_0063	http://www.sciencedirect.com/science/article/pii/S0092867416309734	PMID:27565346
CVCL_0063	https://elifesciences.org/articles/24820	PMID:28826487
CVCL_0063	http://www.sciencedirect.com/science/article/pii/S153561081730346X	PMID:28898695
CVCL_0063	http://www.eneuro.org/content/4/4/ENEURO.0100-17.2017	PMID:28828399
CVCL_0063	http://www.sciencedirect.com/science/article/pii/S1074761317303692	PMID:28930662
CVCL_0063	http://www.sciencedirect.com/science/article/pii/S1535610817303471	PMID:28898698
CVCL_0063	http://www.jneurosci.org/content/37/38/9288	PMID:28842414
CVCL_0063	http://www.jneurosci.org/content/37/9/2485	PMID:28167673
CVCL_0063	https://elifesciences.org/articles/26067	PMID:28753126
CVCL_0063	http://www.sciencedirect.com/science/article/pii/S0896627317308449	PMID:28957665
CVCL_0063	http://onlinelibrary.wiley.com/doi/10.1002/jcb.26296/full	PMID:28782832
CVCL_0063	https://www.ncbi.nlm.nih.gov/pmc/articles/PMC5624781/	PMID:28968219
CVCL_0063	http://www.sciencedirect.com/science/article/pii/S1535610817304063	PMID:29017056
CVCL_0063	http://onlinelibrary.wiley.com/doi/10.1111/jnc.14206/full	PMID:28869759
CVCL_0063	http://europepmc.org/articles/PMC5655136/	PMID:29063830
CVCL_0063	http://europepmc.org/articles/PMC5614562/	PMID:28949917
CVCL_0063	http://europepmc.org/articles/PMC5655547/	PMID:29053960
CVCL_0063	https://www.sciencedirect.com/science/article/pii/S0092867417311881	PMID:29107333
CVCL_0063	http://europepmc.org/articles/PMC5436907/	PMID:28432785
CVCL_0063	http://europepmc.org/articles/PMC5705219/	PMID:29072575
CVCL_0063	https://www.sciencedirect.com/science/article/pii/S107476131730479X	PMID:29166592
CVCL_0063	http://europepmc.org/articles/PMC5605198/	PMID:28926338
CVCL_0063	http://europepmc.org/articles/PMC5705218/	PMID:29140246
CVCL_0063	https://www.sciencedirect.com/science/article/pii/S1074761317304843
CVCL_0063	https://www.sciencedirect.com/science/article/pii/S1535610817304646	PMID:29153842
CVCL_0063	http://europepmc.org/articles/PMC5619950/	PMID:28901288
CVCL_0063	http://jgp.rupress.org/content/early/2017/12/04/jgp.201711841	PMID:29208674
CVCL_0063	http://www.jneurosci.org/content/37/40/9741	PMID:28883020
CVCL_0063	http://europepmc.org/articles/PMC5716661/	PMID:29206105
CVCL_0063	http://europepmc.org/articles/PMC5743427/	PMID:29256861
CVCL_0063	http://europepmc.org/articles/PMC5745086/	PMID:29239724
CVCL_0063	http://europepmc.org/articles/PMC5730372/	PMID:29239719
CVCL_0063	https://academic.oup.com/endo/article/159/1/310/4563778	PMID:29077919
CVCL_0063	https://www.nature.com/articles/nsmb.3484	PMID:28991263
CVCL_0063	https://www.sciencedirect.com/science/article/pii/S1931312817304389	PMID:29107643
CVCL_0063	https://www.ncbi.nlm.nih.gov/pmc/articles/PMC5731535/	PMID:29250591
CVCL_0063	http://europepmc.org/articles/PMC5779225/	PMID:28885142
CVCL_0063	http://onlinelibrary.wiley.com/doi/10.15252/embr.201745336/full	PMID:29440125
CVCL_0063	http://onlinelibrary.wiley.com/doi/10.1002/jcp.26201/full	PMID:28926105
CVCL_0063	http://onlinelibrary.wiley.com/doi/10.15252/embj.201797452/full	PMID:29438978
CVCL_0063	https://www.ncbi.nlm.nih.gov/pmc/articles/PMC5809145/	PMID:29350614
CVCL_0063	https://www.sciencedirect.com/science/article/pii/S1535610817305159	PMID:29275866
CVCL_0063	https://www.sciencedirect.com/science/article/pii/S0042682217304075	PMID:29248757
CVCL_0063	https://www.ncbi.nlm.nih.gov/pmc/articles/PMC5768420/	PMID:29271742
CVCL_0063	https://www.ncbi.nlm.nih.gov/pmc/articles/PMC5837557/	PMID:29480802
CVCL_0063	https://www.sciencedirect.com/science/article/pii/S0896627317309224	PMID:29024665
CVCL_0063	https://www.sciencedirect.com/science/article/pii/S1535610817305020	PMID:29232553
CVCL_0063	https://www.sciencedirect.com/science/article/pii/S2352396418300215	PMID:29398601
CVCL_0063	https://www.sciencedirect.com/science/article/pii/S0960982218301568	PMID:29502948
CVCL_0063	https://www.sciencedirect.com/science/article/pii/S0092867417312709	PMID:29198524
CVCL_0063	https://www.ncbi.nlm.nih.gov/pmc/articles/PMC5762159/	PMID:29206103
CVCL_0063	https://www.sciencedirect.com/science/article/pii/S1535610818301107	PMID:29622465
CVCL_0063	https://www.sciencedirect.com/science/article/pii/S0896627318301880	PMID:29606581
CVCL_0063	https://www.sciencedirect.com/science/article/pii/S2211124718303838	PMID:29617663
CVCL_0063	https://www.ncbi.nlm.nih.gov/pmc/articles/PMC5876018/	PMID:29595474
CVCL_0063	https://www.sciencedirect.com/science/article/pii/S1074761318300062	PMID:29396160
CVCL_0063	https://www.sciencedirect.com/science/article/pii/S1074761318301237	PMID:29669252
CVCL_0063	https://www.sciencedirect.com/science/article/pii/S2451945618300060	PMID:29398561
CVCL_0063	https://www.sciencedirect.com/science/article/pii/S1931312818301483	PMID:29681460
CVCL_0063	https://www.ncbi.nlm.nih.gov/pmc/articles/PMC5896956/	PMID:29630493
CVCL_0063	https://elifesciences.org/articles/32893	PMID:29661273
CVCL_0064	https://elifesciences.org/articles/25306	PMID:28653617
CVCL_0064	https://www.sciencedirect.com/science/article/pii/S2451945617303860	PMID:29129717
CVCL_0064	https://www.sciencedirect.com/science/article/pii/S1535610817305020	PMID:29232553
CVCL_0065	http://www.sciencedirect.com/science/article/pii/S1535610817302519	PMID:28697340
CVCL_0075	https://www.ncbi.nlm.nih.gov/pmc/articles/PMC5345931/	PMID:28092266
CVCL_0075	https://www.sciencedirect.com/science/article/pii/S1534580717308717	PMID:29161592
CVCL_0080	http://europepmc.org/articles/PMC5760202/	PMID:29313488
CVCL_0119	http://www.sciencedirect.com/science/article/pii/S1074761317303631	PMID:28916263
CVCL_0123	https://academic.oup.com/endo/article/158/5/1231/3074048/Hypoxia-Inducible-Lipid-Droplet-Associated-Is-Not	PMID:28323980
CVCL_0123	http://www.sciencedirect.com/science/article/pii/S109727651730240X	PMID:28475875
CVCL_0123	https://www.ncbi.nlm.nih.gov/pmc/articles/PMC5566403/	PMID:28827783
CVCL_0123	https://academic.oup.com/endo/article/159/1/310/4563778	PMID:29077919
CVCL_0123	https://academic.oup.com/jes/article/2/3/252/4847831
CVCL_0130	http://onlinelibrary.wiley.com/wol1/doi/10.1002/jcp.25810/full	PMID:28105751
CVCL_0131	http://www.jneurosci.org/content/37/14/3926	PMID:28292827
CVCL_0131	http://onlinelibrary.wiley.com/doi/10.1002/jcb.25801/full	PMID:27864899
CVCL_0131	http://onlinelibrary.wiley.com/doi/10.1111/jnc.14152/full	PMID:28833137
CVCL_0131	https://www.sciencedirect.com/science/article/pii/S1550413118300639	PMID:29478834
CVCL_0132	https://www.ncbi.nlm.nih.gov/pmc/articles/PMC5805410/	PMID:29417930
CVCL_0132	https://www.sciencedirect.com/science/article/pii/S1550413117307167	PMID:29337136
CVCL_0132	https://www.sciencedirect.com/science/article/pii/S2405471218301091	PMID:29655704
CVCL_0132	https://www.sciencedirect.com/science/article/pii/S0092867418303064	PMID:29656892
CVCL_0134	https://www.sciencedirect.com/science/article/pii/S1535610818301107	PMID:29622465
CVCL_0140	https://www.sciencedirect.com/science/article/pii/S2405471217305483	PMID:29361464
CVCL_0140	https://academic.oup.com/endo/article/159/5/2110/4951980	PMID:29596655
CVCL_0143	http://onlinelibrary.wiley.com/doi/10.1002/jcb.26280/full	PMID:28703940
CVCL_0145	https://elifesciences.org/articles/22323#s4	PMID:28287393
CVCL_0145	https://elifesciences.org/content/6/e22323	PMID:28287393
CVCL_0145	http://onlinelibrary.wiley.com/doi/10.1002/cne.24301/full	PMID:28815590
CVCL_0145	http://onlinelibrary.wiley.com/wol1/doi/10.1002/cne.24301/full
CVCL_0145	https://www.ncbi.nlm.nih.gov/pmc/articles/PMC5823543/	PMID:29469807
CVCL_0152	http://www.sciencedirect.com/science/article/pii/S1535610817300995	PMID:28399409
CVCL_0152	http://www.sciencedirect.com/science/article/pii/S0092867416316075	PMID:27984728
CVCL_0152	https://elifesciences.org/articles/27713	PMID:28826492
CVCL_0154	https://onlinelibrary.wiley.com/doi/10.1002/jnr.24232	PMID:29577375
CVCL_0157	http://www.sciencedirect.com/science/article/pii/S0092867417308310	PMID:28803728
CVCL_0158	https://www.ncbi.nlm.nih.gov/pmc/articles/PMC5092050/	PMID:27759562
CVCL_0158	http://onlinelibrary.wiley.com/doi/10.1002/jcp.26317/full	PMID:29206298
CVCL_0159	http://www.sciencedirect.com/science/article/pii/S0092867416311497	PMID:27610572
CVCL_0159	http://www.sciencedirect.com/science/article/pii/S1535610817300995	PMID:28399409
CVCL_0159	https://elifesciences.org/content/5/e18414	PMID:27504807
CVCL_0159	http://www.sciencedirect.com/science/article/pii/S0092867417310528
CVCL_0159	https://www.sciencedirect.com/science/article/pii/S1550413117306186	PMID:29129787
CVCL_0161	https://www.ncbi.nlm.nih.gov/pmc/articles/PMC5814751/	PMID:29276046
CVCL_0168	https://www.ncbi.nlm.nih.gov/pmc/articles/PMC5101188/table/undtbl1/	PMID:27814505
CVCL_0168	http://onlinelibrary.wiley.com/doi/10.1002/jcp.26142/full	PMID:28786487
CVCL_0170	http://www.sciencedirect.com/science/article/pii/S1535610817301010	PMID:28399408
CVCL_0170	http://onlinelibrary.wiley.com/doi/10.1111/jnc.14135/full	PMID:28771710
CVCL_0170	http://www.jneurosci.org/content/38/1/32
CVCL_0172	https://www.sciencedirect.com/science/article/pii/S1535610818300643	PMID:29606348
CVCL_0178	https://www.sciencedirect.com/science/article/pii/S1535610818301107	PMID:29622465
CVCL_0178	http://www.sciencedirect.com/science/article/pii/S2405471216304082	PMID:28017544
CVCL_0179	https://www.ncbi.nlm.nih.gov/pmc/articles/PMC5345931/	PMID:28092266
CVCL_0179	https://elifesciences.org/articles/27713	PMID:28826492
CVCL_0179	https://www.sciencedirect.com/science/article/pii/S2405471218300541	PMID:29550255
CVCL_0179	https://www.sciencedirect.com/science/article/pii/S1535610818301107	PMID:29622465
CVCL_0182	http://onlinelibrary.wiley.com/doi/10.1111/jnc.14042/full	PMID:28407242
CVCL_0182	http://www.sciencedirect.com/science/article/pii/S0896627317304750	PMID:28669544
CVCL_0182	http://onlinelibrary.wiley.com/doi/10.1111/jnc.14111/full	PMID:28640931
CVCL_0182	http://onlinelibrary.wiley.com/doi/10.1111/jnc.14144/full	PMID:28796285
CVCL_0182	http://europepmc.org/articles/PMC5659819/	PMID:28960178
CVCL_0182	https://www.sciencedirect.com/science/article/pii/S0896627318300564
CVCL_0182	https://www.sciencedirect.com/science/article/pii/S0005272817301937	PMID:29273412
CVCL_0186	http://www.sciencedirect.com/science/article/pii/S1535610817300995	PMID:28399409
CVCL_0188	https://elifesciences.org/content/5/e17462	PMID:27743478
CVCL_0188	http://www.jneurosci.org/content/37/1/70.long	PMID:28053031
CVCL_0188	http://www.sciencedirect.com/science/article/pii/S2352396417300440	PMID:28161398
CVCL_0188	http://www.sciencedirect.com/science/article/pii/S155041311730236X	PMID:28467933
CVCL_0188	http://www.sciencedirect.com/science/article/pii/S0960982217310692
CVCL_0188	http://onlinelibrary.wiley.com/doi/10.1002/jcb.26350/full	PMID:28815725
CVCL_0188	http://europepmc.org/articles/PMC5752197/	PMID:29231808
CVCL_0188	https://elifesciences.org/articles/34375	PMID:29460776
CVCL_0188	https://www.sciencedirect.com/science/article/pii/S0092867418300023	PMID:29398116
CVCL_0190	http://onlinelibrary.wiley.com/doi/10.1002/jcp.25920/full	PMID:28322449
CVCL_0190	https://www.sciencedirect.com/science/article/pii/S1534580717308134	PMID:29107559
CVCL_0194	http://onlinelibrary.wiley.com/doi/10.1111/jnc.14096/full	PMID:28581641
CVCL_0194	https://academic.oup.com/endo/article/158/5/1419/3061618/Protective-Effects-of-Fetal-Zone-Steroids-Are?searchresult=1	PMID:28323976
CVCL_0194	http://onlinelibrary.wiley.com/doi/10.1111/jnc.14004/full	PMID:28251649
CVCL_0194	https://www.sciencedirect.com/science/article/pii/S0014299917306726	PMID:29050969
CVCL_0199	https://elifesciences.org/articles/25174
CVCL_0199	https://www.ncbi.nlm.nih.gov/pmc/articles/PMC5478271/	PMID:28524820
CVCL_0199	http://www.tandfonline.com/doi/pdf/10.1080/19336950.2017.1299838?needAccess=true	PMID:28277940
CVCL_0199	http://www.pnas.org/content/113/52/E8443.long	PMID:27940916
CVCL_021	http://www.jbc.org/content/early/2017/05/04/jbc.M117.789636.full.pdf	PMID:28473465
CVCL_0213	http://europepmc.org/articles/PMC5614562/	PMID:28949917
CVCL_0213	http://onlinelibrary.wiley.com/doi/10.1111/jnc.14295/full	PMID:29315582
CVCL_0214	https://elifesciences.org/content/6/e26109	PMID:28447936
CVCL_0214	http://www.pnas.org/content/early/2017/07/24/1706267114.full	PMID:28743749
CVCL_0214	https://www.ncbi.nlm.nih.gov/pmc/articles/PMC5283832/	PMID:28029095
CVCL_0214	http://www.jneurosci.org/content/37/5/1162	PMID:28003345
CVCL_0214	https://www.ncbi.nlm.nih.gov/pmc/articles/PMC5207774/	PMID:28045370
CVCL_0214	https://elifesciences.org/content/6/e22519	PMID:28397686
CVCL_0214	http://www.sciencedirect.com/science/article/pii/S0896627317308449	PMID:28957665
CVCL_0214	http://www.jbc.org/content/292/25/10379.long	PMID:28473465
CVCL_0214	https://www.sciencedirect.com/science/article/pii/S0092867417312576	PMID:29149605
CVCL_0214	http://europepmc.org/articles/PMC5733394/	PMID:29198525
CVCL_0214	https://www.ncbi.nlm.nih.gov/pmc/articles/PMC5764571/	PMID:29256394
CVCL_0214	https://www.sciencedirect.com/science/article/pii/S0092867418300023	PMID:29398116
CVCL_0218	https://www.ncbi.nlm.nih.gov/pmc/articles/PMC5224920/	PMID:27935476
CVCL_0223	https://www.sciencedirect.com/science/article/pii/S1550413117307167	PMID:29337136
CVCL_0224	https://www.ncbi.nlm.nih.gov/pmc/articles/PMC5249261/	PMID:28063257
CVCL_0224	https://bmcbiol.biomedcentral.com/articles/10.1186/s12915-017-0367-5	PMID:28347335
CVCL_0224	http://www.jneurosci.org/content/37/4/790	PMID:28123016
CVCL_0224	https://www.ncbi.nlm.nih.gov/pmc/articles/PMC5005036/	PMID:27525485
CVCL_0224	https://elifesciences.org/content/6/e17304	PMID:28263709
CVCL_0224	http://www.sciencedirect.com/science/article/pii/S0896627317303999	PMID:28521134
CVCL_0224	http://www.sciencedirect.com/science/article/pii/S2451945617301812	PMID:28602760
CVCL_0224	https://elifesciences.org/content/6/e21221	PMID:28137359
CVCL_0224	https://www.ncbi.nlm.nih.gov/pmc/articles/PMC5224922/	PMID:28012275
CVCL_0224	http://www.sciencedirect.com/science/article/pii/S0896627317306888	PMID:28817804
CVCL_0224	https://www.ncbi.nlm.nih.gov/pmc/articles/PMC5117855/	PMID:27863209
CVCL_0224	https://www.ncbi.nlm.nih.gov/pmc/articles/PMC5462538/	PMID:28504928
CVCL_0224	https://elifesciences.org/articles/26067	PMID:28753126
CVCL_0224	https://www.ncbi.nlm.nih.gov/pmc/articles/PMC5644950/	PMID:29039736
CVCL_0224	http://europepmc.org/articles/PMC5779225/	PMID:28885142
CVCL_0224	https://elifesciences.org/articles/35588	PMID:29461204
CVCL_0224	http://jcb.rupress.org/content/early/2018/01/18/jcb.201708179	PMID:29351996
CVCL_0224	https://www.sciencedirect.com/science/article/pii/S0896627317310218	PMID:29154130
CVCL_0224	https://www.ncbi.nlm.nih.gov/pmc/articles/PMC5823543/	PMID:29469807
CVCL_0229	https://www.ncbi.nlm.nih.gov/pmc/articles/PMC5224922/	PMID:28012275
CVCL_0233	http://www.sciencedirect.com/science/article/pii/S0946672X16304072	PMID:28159226
CVCL_0234	https://www.ncbi.nlm.nih.gov/pmc/articles/PMC5773178/	PMID:29345617
CVCL_0236	https://www.ncbi.nlm.nih.gov/pmc/articles/PMC5092050/	PMID:27759562
CVCL_0236	https://www.ncbi.nlm.nih.gov/pmc/articles/PMC5342109/	PMID:27690219
CVCL_0237	http://www.sciencedirect.com/science/article/pii/S1097276517304574	PMID:28735897
CVCL_0237	http://www.sciencedirect.com/science/article/pii/S1535610817300995	PMID:28399409
CVCL_0243	https://www.sciencedirect.com/science/article/pii/S1535610818300643	PMID:29606348
CVCL_0248	http://www.sciencedirect.com/science/article/pii/S1535610817301010	PMID:28399408
CVCL_0248	http://onlinelibrary.wiley.com/doi/10.1002/jcp.26012/full	PMID:28513825
CVCL_0248	https://www.ncbi.nlm.nih.gov/pmc/articles/PMC5127641/	PMID:27805565
CVCL_0248	https://www.ncbi.nlm.nih.gov/pmc/articles/PMC5224920/	PMID:27935476
CVCL_0248	http://www.sciencedirect.com/science/article/pii/S2451945617302271	PMID:28757184
CVCL_0248	https://www.sciencedirect.com/science/article/pii/S0092867417312631	PMID:29153836
CVCL_0248	http://onlinelibrary.wiley.com/doi/10.1111/bph.14099/full	PMID:29160911
CVCL_0248	https://www.ncbi.nlm.nih.gov/pmc/articles/PMC5805410/	PMID:29417930
CVCL_0255	http://www.sciencedirect.com/science/article/pii/S2405471217300443	PMID:28237797
CVCL_0255	https://www.sciencedirect.com/science/article/pii/S1074761318300062	PMID:29396160
CVCL_0284	https://www.ncbi.nlm.nih.gov/pmc/articles/PMC5058508/	PMID:27727322
CVCL_0286	https://academic.oup.com/endo/article/158/7/2391/3077224/Transcription-Factor-CREM-Mediates-High-Glucose?searchresult=1	PMID:28368536
CVCL_0286	https://www.nature.com/articles/s41598-017-16829-w	PMID:29203887
CVCL_0287	http://onlinelibrary.wiley.com/doi/10.1002/jcp.26201/full	PMID:28926105
CVCL_0290	https://elifesciences.org/articles/24523	PMID:28561737
CVCL_0290	https://www.ncbi.nlm.nih.gov/pmc/articles/PMC5092050/	PMID:27759562
CVCL_0290	https://www.sciencedirect.com/science/article/pii/S1534580717308717	PMID:29161592
CVCL_0290	https://www.sciencedirect.com/science/article/pii/S1535610818301107	PMID:29622465
CVCL_0291	https://www.ncbi.nlm.nih.gov/pmc/articles/PMC5127641/	PMID:27805565
CVCL_0291	http://www.ncbi.nlm.nih.gov/pmc/articles/PMC4959878/	PMID:27383270
CVCL_0291	http://www.sciencedirect.com/science/article/pii/S2451945617300636	PMID:28343940
CVCL_0291	http://www.sciencedirect.com/science/article/pii/S0960982217304268	PMID:28502657
CVCL_0291	https://elifesciences.org/articles/22477#s4	PMID:28644127
CVCL_0291	https://www.ncbi.nlm.nih.gov/pmc/articles/PMC5468090/	PMID:28500754
CVCL_0291	https://www.ncbi.nlm.nih.gov/pmc/articles/PMC5602299/	PMID:28920576
CVCL_0291	https://elifesciences.org/articles/27713	PMID:28826492
CVCL_0291	https://elifesciences.org/articles/24578	PMID:28749339
CVCL_0291	http://europepmc.org/articles/PMC5655136/	PMID:29063830
CVCL_0291	https://www.ncbi.nlm.nih.gov/pmc/articles/PMC5660600/	PMID:29032074
CVCL_0291	https://www.sciencedirect.com/science/article/pii/S0092867417312552	PMID:29153837
CVCL_0291	http://europepmc.org/articles/PMC5745086/	PMID:29239724
CVCL_0291	https://www.sciencedirect.com/science/article/pii/S1097276517306664	PMID:28985503
CVCL_0291	https://www.sciencedirect.com/science/article/pii/S1550413117306745	PMID:29275959
CVCL_0291	http://onlinelibrary.wiley.com/doi/10.15252/embr.201745336/full	PMID:29440125
CVCL_0291	https://elifesciences.org/articles/32692	PMID:29488881
CVCL_0291	https://www.ncbi.nlm.nih.gov/pmc/articles/PMC5832412/	PMID:29334356
CVCL_0291	https://www.sciencedirect.com/science/article/pii/S1931312818301483	PMID:29681460
CVCL_0297	http://europepmc.org/articles/PMC5655136/	PMID:29063830
CVCL_0302	https://www.ncbi.nlm.nih.gov/pmc/articles/PMC5036965/	PMID:27668431
CVCL_0302	http://www.sciencedirect.com/science/article/pii/S0092867417308292	PMID:28803730
CVCL_0303	https://academic.oup.com/endo/article/158/7/2391/3077224/Transcription-Factor-CREM-Mediates-High-Glucose?searchresult=1	PMID:28368536
CVCL_0307	http://www.sciencedirect.com/science/article/pii/S0223523412006988	PMID:23231968
CVCL_0312	http://europepmc.org/articles/PMC5760202/	PMID:29313488
CVCL_0317	https://elifesciences.org/content/6/e22519	PMID:28397686
CVCL_0317	http://www.sciencedirect.com/science/article/pii/S2405471217301813	PMID:28601558
CVCL_0320	http://www.sciencedirect.com/science/article/pii/S1074761317302285	PMID:28666573
CVCL_0320	http://www.nature.com/articles/nmicrobiol20159	PMID:27571755
CVCL_0320	https://www.ncbi.nlm.nih.gov/pmc/articles/PMC5127641/	PMID:27805565
CVCL_0320	https://www.ncbi.nlm.nih.gov/pmc/articles/PMC5224920/	PMID:27935476
CVCL_0320	http://www.sciencedirect.com/science/article/pii/S0092867416316075	PMID:27984728
CVCL_0320	http://onlinelibrary.wiley.com/doi/10.1111/bph.14099/full	PMID:29160911
CVCL_0321	https://www.ncbi.nlm.nih.gov/pmc/articles/PMC5117855/	PMID:27863209
CVCL_0321	http://onlinelibrary.wiley.com/doi/10.1111/jnc.14111/full	PMID:28640931
CVCL_0327	https://elifesciences.org/articles/22477#s4	PMID:28644127
CVCL_0327	https://www.sciencedirect.com/science/article/pii/S2405471217305380	PMID:29248373
CVCL_0332	https://elifesciences.org/articles/27713	PMID:28826492
CVCL_0332	https://www.sciencedirect.com/science/article/pii/S1534580717308717	PMID:29161592
CVCL_0332	https://www.ncbi.nlm.nih.gov/pmc/articles/PMC5809145/	PMID:29350614
CVCL_0332	https://www.sciencedirect.com/science/article/pii/S1535610818301107	PMID:29622465
CVCL_0336	https://www.ncbi.nlm.nih.gov/pmc/articles/PMC5078599/	PMID:27658737
CVCL_0336	https://www.ncbi.nlm.nih.gov/pmc/articles/PMC5101188/	PMID:27814505
CVCL_0336	http://www.jbc.org/content/292/1/264.long	PMID:27909056
CVCL_0336	http://www.sciencedirect.com/science/article/pii/S0896627317307912	PMID:28957663
CVCL_0336	http://europepmc.org/articles/PMC5614562/	PMID:28949917
CVCL_0336	http://europepmc.org/articles/PMC5438254/	PMID:28525314
CVCL_0336	https://www.ncbi.nlm.nih.gov/pmc/articles/PMC5747350/	PMID:29226804
CVCL_0338	http://onlinelibrary.wiley.com/doi/10.1002/jcb.25850/full	PMID:27996167
CVCL_0343	http://www.nature.com/articles/nmicrobiol20159	PMID:27571755
CVCL_0347	https://www.sciencedirect.com/science/article/pii/S1097276517308808	PMID:29249653
CVCL_0351	https://academic.oup.com/endo/article/158/6/1659/3058741/Guanabenz-Sensitizes-Pancreatic-Cells-to-Lipotoxic	PMID:28323924
CVCL_0358	https://academic.oup.com/biomethods/article/1/1/bpw005/2743811/Identification-of-stable-reference-genes-for
CVCL_0358	https://www.sciencedirect.com/science/article/pii/S0021915018301965	PMID:29674289
CVCL_0363	https://elifesciences.org/content/6/e22759	PMID:28430576
CVCL_0363	https://academic.oup.com/jcem/article/103/4/1545/4822912	PMID:29373688
CVCL_0367	http://www.sciencedirect.com/science/article/pii/S1074761317302297	PMID:28636952
CVCL_0367	http://www.sciencedirect.com/science/article/pii/S1535610817300995	PMID:28399409
CVCL_0367	http://europepmc.org/articles/PMC5691892/	PMID:29136506
CVCL_0367	https://www.sciencedirect.com/science/article/pii/S1534580717309899	PMID:29290586
CVCL_0367	https://www.sciencedirect.com/science/article/pii/S1097276518301424	PMID:29576527
CVCL_0374	https://www.sciencedirect.com/science/article/pii/S1535610817305020	PMID:29232553
CVCL_0385	https://elifesciences.org/articles/32893	PMID:29661273
CVCL_0389	http://www.sciencedirect.com/science/article/pii/S153561081730346X	PMID:28898695
CVCL_0391	http://europepmc.org/articles/PMC5650473/	PMID:29052541
CVCL_0391	http://onlinelibrary.wiley.com/doi/10.1111/jnc.14259/full	PMID:29168892
CVCL_0391	http://onlinelibrary.wiley.com/doi/10.1002/cpmc.50/full
CVCL_0392	http://onlinelibrary.wiley.com/doi/10.1111/jnc.14250/full	PMID:29105080
CVCL_0393	http://onlinelibrary.wiley.com/doi/10.1111/jnc.14262/full	PMID:29164620
CVCL_0393	https://www.sciencedirect.com/science/article/pii/S0092867417315064	PMID:29336888
CVCL_0393	https://www.sciencedirect.com/science/article/pii/S1550413117307167	PMID:29337136
CVCL_0393	http://onlinelibrary.wiley.com/doi/10.1111/jnc.14250/full	PMID:29105080
CVCL_0395	http://onlinelibrary.wiley.com/doi/10.1002/jcb.26104/full	PMID:28464260
CVCL_0397	https://www.ncbi.nlm.nih.gov/pmc/articles/PMC5224920/	PMID:27935476
CVCL_0398	https://bmcbiol.biomedcentral.com/articles/10.1186/s12915-017-0350-1	PMID:28257634
CVCL_0398	http://europepmc.org/articles/PMC5671645/	PMID:29163358
CVCL_0400	http://onlinelibrary.wiley.com/doi/10.1002/jms.4058/full	PMID:29285820
CVCL_0418	http://onlinelibrary.wiley.com/doi/10.1002/jcb.25775/full	PMID:27791265
CVCL_0418	https://elifesciences.org/articles/24523	PMID:28561737
CVCL_0418	https://onlinelibrary.wiley.com/doi/full/10.1111/tra.12552
CVCL_0419	http://onlinelibrary.wiley.com/doi/10.1002/jcb.25775/full	PMID:27791265
CVCL_0419	https://elifesciences.org/articles/27713	PMID:28826492
CVCL_0419	http://europepmc.org/articles/PMC5605198/	PMID:28926338
CVCL_0419	https://www.sciencedirect.com/science/article/pii/S1534580717308717	PMID:29161592
CVCL_0419	https://www.ncbi.nlm.nih.gov/pmc/articles/PMC5809145/	PMID:29350614
CVCL_0419	https://www.sciencedirect.com/science/article/pii/S1550413117307167	PMID:29337136
CVCL_0419	https://www.sciencedirect.com/science/article/pii/S0092867417315064	PMID:29336888
CVCL_0419	https://www.sciencedirect.com/science/article/pii/S1535610818301107	PMID:29622465
CVCL_0422	https://elifesciences.org/content/6/e22519	PMID:28397686
CVCL_0422	https://elifesciences.org/content/6/e20444	PMID:28195529
CVCL_0422	http://www.sciencedirect.com/science/article/pii/S1931312817303360	PMID:28910636
CVCL_0422	https://www.sciencedirect.com/science/article/pii/S1074761317304697	PMID:29150240
CVCL_0422	https://www.sciencedirect.com/science/article/pii/S1931312817304389	PMID:29107643
CVCL_0426	http://onlinelibrary.wiley.com/doi/10.1002/jcb.25851/full	PMID:27996212
CVCL_0426	http://europepmc.org/articles/PMC5760202/	PMID:29313488
CVCL_0428	http://www.sciencedirect.com/science/article/pii/S1535610817300995	PMID:28399409
CVCL_0428	http://www.sciencedirect.com/science/article/pii/S0092867416316075	PMID:27984728
CVCL_0428	https://elifesciences.org/articles/27713	PMID:28826492
CVCL_0428	https://www.sciencedirect.com/science/article/pii/S1535610817304646	PMID:29153842
CVCL_0429	https://www.ncbi.nlm.nih.gov/pmc/articles/PMC5451262/	PMID:28562242
CVCL_0429	http://www.sciencedirect.com/science/article/pii/S0092867416317482	PMID:28086093
CVCL_0429	http://www.jneurosci.org/content/38/13/3160
CVCL_0431	https://elifesciences.org/articles/26174	PMID:28673385
CVCL_0433	https://link.springer.com/article/10.1007/s12035-017-0840-8	PMID:29383682
CVCL_0439	http://onlinelibrary.wiley.com/doi/10.1002/jcp.26330/full
CVCL_0440	http://www.sciencedirect.com/science/article/pii/S0896627317303999	PMID:28521134
CVCL_0440	http://www.sciencedirect.com/science/article/pii/S2405471216302897	PMID:27641956
CVCL_0440	https://elifesciences.org/content/6/e22519	PMID:28397686
CVCL_0440	http://onlinelibrary.wiley.com/doi/10.1002/cpmc.50/full
CVCL_0455	http://www.sciencedirect.com/science/article/pii/S1535610817300624	PMID:28366679
CVCL_0455	http://onlinelibrary.wiley.com/doi/10.1002/jcp.26201/full	PMID:28926105
CVCL_0459	https://www.ncbi.nlm.nih.gov/pmc/articles/PMC5342109/	PMID:27690219
CVCL_0459	http://www.ncbi.nlm.nih.gov/pmc/articles/PMC4959878/	PMID:27383270
CVCL_0459	https://www.sciencedirect.com/science/article/pii/S0092867417312448	PMID:29195073
CVCL_0459	http://onlinelibrary.wiley.com/doi/10.1002/jcp.26201/full	PMID:28926105
CVCL_0459	https://www.sciencedirect.com/science/article/pii/S0092867417315064	PMID:29336888
CVCL_0459	https://elifesciences.org/articles/31275	PMID:29547122
CVCL_0462	https://elifesciences.org/content/6/e22416	PMID:28244869
CVCL_0462	http://www.sciencedirect.com/science/article/pii/S1535610817301010	PMID:28399408
CVCL_0462	http://www.sciencedirect.com/science/article/pii/S0896627317308449	PMID:28957665
CVCL_0465	http://onlinelibrary.wiley.com/doi/10.1002/jcb.26104/full	PMID:28464260
CVCL_0465	https://www.sciencedirect.com/science/article/pii/S1097276517306664	PMID:28985503
CVCL_0465	https://www.sciencedirect.com/science/article/pii/S0092867417315064	PMID:29336888
CVCL_0465	https://onlinelibrary.wiley.com/doi/10.1002/jcb.26797	PMID:29575012
CVCL_0465	https://www.sciencedirect.com/science/article/pii/S1535610818301107	PMID:29622465
CVCL_0470	http://www.jneurosci.org/content/37/27/6527	PMID:28576941
CVCL_0470	http://link.springer.com/article/10.1007/s12035-016-0247-y	PMID:27815841
CVCL_0470	http://www.jneurosci.org/content/36/50/12661.long	PMID:27810937
CVCL_0470	http://www.sciencedirect.com/science/article/pii/S0092867416313836	PMID:27768896
CVCL_0470	http://www.jneurosci.org/content/37/7/1797	PMID:28093478
CVCL_0470	https://bmcbiol.biomedcentral.com/articles/10.1186/s12915-017-0387-1	PMID:28662698
CVCL_0470	https://www.ncbi.nlm.nih.gov/pmc/articles/PMC5116651/	PMID:27957526
CVCL_0470	http://www.sciencedirect.com/science/article/pii/S1097276517304082	PMID:28689656
CVCL_0470	http://www.jneurosci.org/content/37/15/4074	PMID:28130359
CVCL_0470	https://www.ncbi.nlm.nih.gov/pmc/articles/PMC5130293/	PMID:27901468
CVCL_0470	https://www.ncbi.nlm.nih.gov/pmc/articles/PMC5469617/	PMID:28527237
CVCL_0470	https://elifesciences.org/articles/25659	PMID:28682239
CVCL_0470	https://www.ncbi.nlm.nih.gov/pmc/articles/PMC5283830/	PMID:28072389
CVCL_0470	http://www.jneurosci.org/content/37/27/6575	PMID:28550168
CVCL_0470	http://www.sciencedirect.com/science/article/pii/S0092867416312351	PMID:27693352
CVCL_0470	https://www.ncbi.nlm.nih.gov/pmc/articles/PMC5293492/	PMID:28001126
CVCL_0470	http://www.jneurosci.org/content/37/37/9000
CVCL_0470	http://onlinelibrary.wiley.com/doi/10.1111/jnc.14146/full	PMID:28796418
CVCL_0470	http://europepmc.org/articles/PMC5659819/	PMID:28960178
CVCL_0470	https://link.springer.com/article/10.1007/s12640-017-9839-1	PMID:29134561
CVCL_0470	http://europepmc.org/articles/PMC5736353/	PMID:29257745
CVCL_0470	http://onlinelibrary.wiley.com/doi/10.1111/jnc.14221/full	PMID:28921568
CVCL_0470	https://www.sciencedirect.com/science/article/pii/S0896627317310905	PMID:29268097
CVCL_0470	http://onlinelibrary.wiley.com/doi/10.1111/jnc.14285/full	PMID:29282717
CVCL_0479	https://elifesciences.org/articles/26152	PMID:28806172
CVCL_0480	http://www.sciencedirect.com/science/article/pii/S1535610817300995	PMID:28399409
CVCL_0480	http://www.sciencedirect.com/science/article/pii/S0092867416316075	PMID:27984728
CVCL_0480	https://www.ncbi.nlm.nih.gov/pmc/articles/PMC5566403/	PMID:28827783
CVCL_0480	https://elifesciences.org/articles/27713	PMID:28826492
CVCL_0480	https://elifesciences.org/articles/29626	PMID:29125463
CVCL_0481	http://www.jneurosci.org/content/37/29/6915
CVCL_0481	http://www.jneurosci.org/content/37/14/3741	PMID:28264976
CVCL_0481	http://onlinelibrary.wiley.com/doi/10.1111/jnc.13966/full	PMID:28129433
CVCL_0481	http://onlinelibrary.wiley.com/doi/10.1111/jnc.14226/full	PMID:28945929
CVCL_0481	http://europepmc.org/articles/PMC5752523/	PMID:29312610
CVCL_0485	https://www.ncbi.nlm.nih.gov/pmc/articles/PMC5566403/	PMID:28827783
CVCL_0485	http://onlinelibrary.wiley.com/doi/10.1002/cpmc.50/full
CVCL_0493	https://academic.oup.com/biomethods/article/2/1/bpx002/3064667
CVCL_0493	https://www.ncbi.nlm.nih.gov/pmc/articles/PMC5047746/	PMID:27692066
CVCL_0493	http://onlinelibrary.wiley.com/doi/10.1002/jcp.25849/full	PMID:28177121
CVCL_0493	http://www.sciencedirect.com/science/article/pii/S1931312817303037	PMID:28867389
CVCL_0493	http://onlinelibrary.wiley.com/doi/10.1002/jcp.26138/full	PMID:28782808
CVCL_0493	http://europepmc.org/articles/PMC5690281/	PMID:28980940
CVCL_0493	http://europepmc.org/articles/PMC5844691/	PMID:29488879
CVCL_0501	https://bmcbiol.biomedcentral.com/articles/10.1186/s12915-017-0367-5	PMID:28347335
CVCL_0504	https://www.ncbi.nlm.nih.gov/pmc/articles/PMC5224920/	PMID:27935476
CVCL_0504	https://www.ncbi.nlm.nih.gov/pmc/articles/PMC5127641/	PMID:27805565
CVCL_0511	http://europepmc.org/articles/PMC5669633/	PMID:28994650
CVCL_0511	http://europepmc.org/articles/PMC5614562/	PMID:28949917
CVCL_0511	https://onlinelibrary.wiley.com/doi/full/10.1111/tra.12552
CVCL_0512	https://www.ncbi.nlm.nih.gov/pmc/articles/PMC5805410/	PMID:29417930
CVCL_0513	https://elifesciences.org/content/6/e22519	PMID:28397686
CVCL_0514	http://www.sciencedirect.com/science/article/pii/S0960982217305031	PMID:28552353
CVCL_0514	https://www.ncbi.nlm.nih.gov/pmc/articles/PMC5706958/	PMID:29185983
CVCL_0518	https://www.ncbi.nlm.nih.gov/pmc/articles/PMC5142810/	PMID:27879205
CVCL_0518	https://www.ncbi.nlm.nih.gov/pmc/articles/PMC5140268/	PMID:27919317
CVCL_0518	https://www.ncbi.nlm.nih.gov/pmc/articles/PMC5413348/	PMID:28432788
CVCL_0524	http://www.sciencedirect.com/science/article/pii/S153561081730346X	PMID:28898695
CVCL_0525	http://europepmc.org/articles/PMC5680567/	PMID:29022906
CVCL_0527	https://www.ncbi.nlm.nih.gov/pmc/articles/PMC5127641/	PMID:27805565
CVCL_0528	http://www.sciencedirect.com/science/article/pii/S153561081730346X	PMID:28898695
CVCL_0528	https://elifesciences.org/articles/29626	PMID:29125463
CVCL_0530	http://www.jneurosci.org/content/37/20/5099	PMID:28432138
CVCL_0530	http://europepmc.org/articles/PMC5760202/	PMID:29313488
CVCL_0531	http://www.sciencedirect.com/science/article/pii/S0092867416312351	PMID:27693352
CVCL_0531	http://www.sciencedirect.com/science/article/pii/S153561081730346X	PMID:28898695
CVCL_0532	http://www.sciencedirect.com/science/article/pii/S0891584917307347	PMID:28843779
CVCL_0532	http://onlinelibrary.wiley.com/doi/10.1002/jcb.26104/full	PMID:28464260
CVCL_0532	https://elifesciences.org/articles/29626	PMID:29125463
CVCL_0532	https://www.sciencedirect.com/science/article/pii/S1097276517306664	PMID:28985503
CVCL_0532	https://www.sciencedirect.com/science/article/pii/S1535610818301107	PMID:29622465
CVCL_0534	http://link.springer.com/article/10.1007/s11010-012-1521-6	PMID:23291979
CVCL_0538	http://www.sciencedirect.com/science/article/pii/S1535610817302519	PMID:28697340
CVCL_0539	https://www.sciencedirect.com/science/article/pii/S0092867417311212	PMID:28985567
CVCL_0546	http://www.sciencedirect.com/science/article/pii/S2451945617302271	PMID:28757184
CVCL_0546	https://www.sciencedirect.com/science/article/pii/S1097276517306664	PMID:28985503
CVCL_0547	https://www.ncbi.nlm.nih.gov/pmc/articles/PMC5127641/	PMID:27805565
CVCL_0547	https://elifesciences.org/articles/24903	PMID:28654419
CVCL_0547	https://www.ncbi.nlm.nih.gov/pmc/articles/PMC5224920/	PMID:27935476
CVCL_0547	http://www.sciencedirect.com/science/article/pii/S1535610817301010	PMID:28399408
CVCL_0547	https://www.sciencedirect.com/science/article/pii/S1097276517306664	PMID:28985503
CVCL_0548	http://www.sciencedirect.com/science/article/pii/S0092867416313083	PMID:27716508
CVCL_0548	http://www.sciencedirect.com/science/article/pii/S2451945617300636	PMID:28343940
CVCL_0548	http://onlinelibrary.wiley.com/doi/10.1002/jcp.25682/full	PMID:27861869
CVCL_0548	http://europepmc.org/articles/PMC5760202/	PMID:29313488
CVCL_0549	http://www.pnas.org/content/early/2017/06/28/1618656114.long	PMID:28673977
CVCL_0549	http://www.sciencedirect.com/science/article/pii/S1074761317302297	PMID:28636952
CVCL_0549	https://www.ncbi.nlm.nih.gov/pmc/articles/PMC5790381/	PMID:29286281
CVCL_0549	https://www.sciencedirect.com/science/article/pii/S0092867417313235	PMID:29224781
CVCL_0549	https://www.sciencedirect.com/science/article/pii/S0960982218301568	PMID:29502948
CVCL_0549	https://www.ncbi.nlm.nih.gov/pmc/articles/PMC5788504/	PMID:29231809
CVCL_0553	http://onlinelibrary.wiley.com/doi/10.1002/jcb.25775/full	PMID:27791265
CVCL_0553	https://elifesciences.org/articles/24523	PMID:28561737
CVCL_0553	http://www.sciencedirect.com/science/article/pii/S1535610817304063	PMID:29017056
CVCL_0553	https://www.ncbi.nlm.nih.gov/pmc/articles/PMC5809145/	PMID:29350614
CVCL_0553	https://www.sciencedirect.com/science/article/pii/S1550413117307167	PMID:29337136
CVCL_0553	https://www.sciencedirect.com/science/article/pii/S1535610818301107	PMID:29622465
CVCL_0553m	http://europepmc.org/articles/PMC5605198/	PMID:28926338
CVCL_0554	https://www.sciencedirect.com/science/article/pii/S1550413117307167	PMID:29337136
CVCL_0556	http://www.sciencedirect.com/science/article/pii/S2405471217301813	PMID:28601558
CVCL_0556	http://onlinelibrary.wiley.com/doi/10.1111/jnc.14262/full	PMID:29164620
CVCL_0556	http://onlinelibrary.wiley.com/doi/10.1111/jnc.14250/full	PMID:29105080
CVCL_0574	https://www.ncbi.nlm.nih.gov/pmc/articles/PMC5206578/	PMID:28096800
CVCL_0574	http://europepmc.org/articles/PMC5659819/	PMID:28960178
CVCL_0574	http://europepmc.org/articles/PMC5601994/	PMID:28915104
CVCL_0574	https://www.sciencedirect.com/science/article/pii/S1931312818301483	PMID:29681460
CVCL_0577	https://www.ncbi.nlm.nih.gov/pmc/articles/PMC5207771/	PMID:27935477
CVCL_0579	http://www.sciencedirect.com/science/article/pii/S0891584917307347	PMID:28843779
CVCL_0579	https://www.ncbi.nlm.nih.gov/pmc/articles/PMC5566403/	PMID:28827783
CVCL_0580	http://www.sciencedirect.com/science/article/pii/S0142961217304817	PMID:28756193
CVCL_0588	http://europepmc.org/articles/PMC5605198/	PMID:28926338
CVCL_0588	https://www.sciencedirect.com/science/article/pii/S1550413117307167	PMID:29337136
CVCL_0588	https://www.sciencedirect.com/science/article/pii/S1535610818301107	PMID:29622465
CVCL_0591	https://www.ncbi.nlm.nih.gov/pmc/articles/PMC5373823/	PMID:28145867
CVCL_0591	https://www.sciencedirect.com/science/article/pii/S1534580717308729	PMID:29161594
CVCL_0594	http://www.sciencedirect.com/science/article/pii/S0960982217307819	PMID:28736169
CVCL_0594	http://www.sciencedirect.com/science/article/pii/S1934590917300887	PMID:28388432
CVCL_0594	http://www.sciencedirect.com/science/article/pii/S0891584917307347	PMID:28843779
CVCL_0594	http://www.sciencedirect.com/science/article/pii/S1097276517304082	PMID:28689656
CVCL_0594	http://www.sciencedirect.com/science/article/pii/S1934590916304581	PMID:28111200
CVCL_0594	http://www.sciencedirect.com/science/article/pii/S0960982217304268	PMID:28502657
CVCL_0594	https://elifesciences.org/content/6/e22519	PMID:28397686
CVCL_0594	https://www.ncbi.nlm.nih.gov/pmc/articles/PMC5310841/	PMID:28199182
CVCL_0594	http://www.sciencedirect.com/science/article/pii/S0092867416317482	PMID:28086093
CVCL_0594	http://www.sciencedirect.com/science/article/pii/S0092867417302507	PMID:28340350
CVCL_0594	http://www.sciencedirect.com/science/article/pii/S0092867417304282	PMID:28475894
CVCL_0594	https://www.ncbi.nlm.nih.gov/pmc/articles/PMC5602299/	PMID:28920576
CVCL_0594	http://onlinelibrary.wiley.com/doi/10.1002/jnr.24143/full	PMID:28843006
CVCL_0594	http://europepmc.org/articles/PMC5659819/	PMID:28960178
CVCL_0594	https://www.sciencedirect.com/science/article/pii/S0092867417312552	PMID:29153837
CVCL_0594	http://europepmc.org/articles/PMC5745086/	PMID:29239724
CVCL_0594	https://www.ncbi.nlm.nih.gov/pmc/articles/PMC5805410/	PMID:29417930
CVCL_0594	https://www.sciencedirect.com/science/article/pii/S1534580717308249	PMID:29103956
CVCL_0594	https://www.ncbi.nlm.nih.gov/pmc/articles/PMC5818251/	PMID:29360039
CVCL_0596	https://bmcbiol.biomedcentral.com/articles/10.1186/s12915-017-0350-1	PMID:28257634
CVCL_0597	http://www.sciencedirect.com/science/article/pii/S1074761317301760	PMID:28514685
CVCL_0598	https://elifesciences.org/content/5/e17548	PMID:27552054
CVCL_0598	https://elifesciences.org/articles/24523	PMID:28561737
CVCL_0598	http://www.sciencedirect.com/science/article/pii/S1535610817304063	PMID:29017056
CVCL_0598	https://www.sciencedirect.com/science/article/pii/S0092867417311923	PMID:29107331
CVCL_0598	https://www.sciencedirect.com/science/article/pii/S2405471217304891	PMID:29199017
CVCL_0598	https://www.sciencedirect.com/science/article/pii/S1097276517307141	PMID:29053959
CVCL_0598	http://europepmc.org/articles/PMC5730373/	PMID:29239720
CVCL_0598	https://www.ncbi.nlm.nih.gov/pmc/articles/PMC5805410/	PMID:29417930
CVCL_0598	https://www.sciencedirect.com/science/article/pii/S1534580717309899	PMID:29290586
CVCL_0598	https://www.ncbi.nlm.nih.gov/pmc/articles/PMC5832412/	PMID:29334356
CVCL_0598	https://www.ncbi.nlm.nih.gov/pmc/articles/PMC5862525/	PMID:29560858
CVCL_0598	https://www.sciencedirect.com/science/article/pii/S1535610818301107	PMID:29622465
CVCL_0603	https://www.sciencedirect.com/science/article/pii/S2352396417303985	PMID:29033368
CVCL_0603	https://www.ncbi.nlm.nih.gov/pmc/articles/PMC5906098/	PMID:29578409
CVCL_0620	https://www.sciencedirect.com/science/article/pii/S2405471218300541	PMID:29550255
CVCL_0620	https://www.sciencedirect.com/science/article/pii/S1535610818301107	PMID:29622465
CVCL_0622	https://www.ncbi.nlm.nih.gov/pmc/articles/PMC5345931/	PMID:28092266
CVCL_0623	https://www.sciencedirect.com/science/article/pii/S1534580717308717	PMID:29161592
CVCL_0623	https://www.sciencedirect.com/science/article/pii/S1097276517307141	PMID:29053959
CVCL_0632	https://www.ncbi.nlm.nih.gov/pmc/articles/PMC5224920/	PMID:27935476
CVCL_0633	http://www.sciencedirect.com/science/article/pii/S1535610817300624	PMID:28366679
CVCL_0633	http://onlinelibrary.wiley.com/doi/10.1111/jnc.14262/full	PMID:29164620
CVCL_0637	https://www.sciencedirect.com/science/article/pii/S1074761318300700
CVCL_0858	http://www.sciencedirect.com/science/article/pii/S0092867416316075	PMID:27984728
CVCL_0A20	https://www.ncbi.nlm.nih.gov/pmc/articles/PMC5462539/	PMID:28589878
CVCL_0A20	https://www.ncbi.nlm.nih.gov/pmc/articles/PMC5800848/	PMID:29402381
CVCL_0A58	https://elifesciences.org/content/5/e16624	PMID:27692068
CVCL_0F62	http://onlinelibrary.wiley.com/doi/10.1111/jnc.14111/full	PMID:28640931
CVCL_0J18	http://www.jneurosci.org/content/37/1/70	PMID:28053031
CVCL_0N66	https://www.ncbi.nlm.nih.gov/pmc/articles/PMC5067114/	PMID:27644593
CVCL_1053	http://onlinelibrary.wiley.com/doi/10.1002/jcb.26043/full	PMID:28390192
CVCL_1054	http://onlinelibrary.wiley.com/doi/10.1002/jcb.26043/full	PMID:28390192
CVCL_1059	http://onlinelibrary.wiley.com/doi/10.1002/jcp.25682/full	PMID:27861869
CVCL_1070	https://www.ncbi.nlm.nih.gov/pmc/articles/PMC5241115/	PMID:28094001
CVCL_1074	https://www.ncbi.nlm.nih.gov/pmc/articles/PMC5092050/	PMID:27759562
CVCL_1074	https://elifesciences.org/articles/27713	PMID:28826492
CVCL_1074	https://www.sciencedirect.com/science/article/pii/S2405471218300541	PMID:29550255
CVCL_1078	https://www.ncbi.nlm.nih.gov/pmc/articles/PMC5773178/	PMID:29345617
CVCL_1092	http://www.sciencedirect.com/science/article/pii/S1097276517304574	PMID:28735897
CVCL_1092	http://www.sciencedirect.com/science/article/pii/S2405471216304082	PMID:28017544
CVCL_1092	https://www.sciencedirect.com/science/article/pii/S1534580717308717	PMID:29161592
CVCL_1092	http://europepmc.org/articles/PMC5605198/	PMID:28926338
CVCL_1094	https://elifesciences.org/articles/26067	PMID:28753126
CVCL_1097	http://journal.frontiersin.org/article/10.3389/fphar.2017.00371/full	PMID:28659804
CVCL_1098	http://onlinelibrary.wiley.com/doi/10.1002/cpmc.50/full
CVCL_1104	https://elifesciences.org/articles/24523	PMID:28561737
CVCL_1104	https://elifesciences.org/articles/27713	PMID:28826492
CVCL_1107	https://www.sciencedirect.com/science/article/pii/S0092867417312709	PMID:29198524
CVCL_1110	https://www.ncbi.nlm.nih.gov/pmc/articles/PMC5805410/	PMID:29417930
CVCL_1124	http://www.sciencedirect.com/science/article/pii/S153561081730346X	PMID:28898695
CVCL_1153	http://onlinelibrary.wiley.com/doi/10.1111/jnc.14262/full	PMID:29164620
CVCL_1167	http://www.jneurosci.org/content/37/36/8583
CVCL_1167	http://europepmc.org/articles/PMC5736349/	PMID:29168692
CVCL_1171	https://bmcgenomics.biomedcentral.com/articles/10.1186/s12864-017-3616-7	PMID:28388876
CVCL_1174	https://www.ncbi.nlm.nih.gov/pmc/articles/PMC5092050/	PMID:27759562
CVCL_1181	http://europepmc.org/articles/PMC5760202/	PMID:29313488
CVCL_1218	https://bmcgenomics.biomedcentral.com/articles/10.1186/s12864-017-3616-7	PMID:28388876
CVCL_1218	https://www.ncbi.nlm.nih.gov/pmc/articles/PMC5342109/	PMID:27690219
CVCL_1219	http://onlinelibrary.wiley.com/doi/10.1002/jcb.26043/full	PMID:28390192
CVCL_1235	https://www.ncbi.nlm.nih.gov/pmc/articles/PMC5461110/	PMID:28583252
CVCL_1239	http://www.eneuro.org/content/4/4/ENEURO.0100-17.2017	PMID:28828399
CVCL_1240	http://www.sciencedirect.com/science/article/pii/S1535610817302519	PMID:28697340
CVCL_1245	https://www.sciencedirect.com/science/article/pii/S1534580717308717	PMID:29161592
CVCL_1249	https://www.sciencedirect.com/science/article/pii/S1534580717308717	PMID:29161592
CVCL_1255	https://www.sciencedirect.com/science/article/pii/S2405471218300541	PMID:29550255
CVCL_1258	https://www.sciencedirect.com/science/article/pii/S1534580717308717	PMID:29161592
CVCL_1259	https://elifesciences.org/articles/24523	PMID:28561737
CVCL_1263	https://www.sciencedirect.com/science/article/pii/S2405471218300541	PMID:29550255
CVCL_1267	https://www.sciencedirect.com/science/article/pii/S1534580717308717	PMID:29161592
CVCL_1269	https://www.ncbi.nlm.nih.gov/pmc/articles/PMC5345931/	PMID:28092266
CVCL_1270	https://www.sciencedirect.com/science/article/pii/S1534580717308717	PMID:29161592
CVCL_1270	http://europepmc.org/articles/PMC5605198/	PMID:28926338
CVCL_1270	https://peerj.com/articles/4340	PMID:29473000
CVCL_1276	https://elifesciences.org/content/6/e21465	PMID:28347402
CVCL_1285	https://www.ncbi.nlm.nih.gov/pmc/articles/PMC5092050/	PMID:27759562
CVCL_1304	https://www.sciencedirect.com/science/article/pii/S1535610818301107	PMID:29622465
CVCL_1373	http://europepmc.org/articles/PMC5752523/	PMID:29312610
CVCL_1379	https://www.ncbi.nlm.nih.gov/pmc/articles/PMC5608510/	PMID:28826481
CVCL_1381	https://www.ncbi.nlm.nih.gov/pmc/articles/PMC5127641/	PMID:27805565
CVCL_1384	https://www.ncbi.nlm.nih.gov/pmc/articles/PMC5224920/	PMID:27935476
CVCL_1386	https://www.ncbi.nlm.nih.gov/pmc/articles/PMC5224920/	PMID:27935476
CVCL_1398	http://www.jneurosci.org/content/37/35/8459	PMID:28855330
CVCL_1404	http://europepmc.org/articles/PMC5760202/	PMID:29313488
CVCL_1427	https://www.ncbi.nlm.nih.gov/pmc/articles/PMC5773178/	PMID:29345617
CVCL_1448	http://www.sciencedirect.com/science/article/pii/S153561081730346X	PMID:28898695
CVCL_1467	https://elifesciences.org/articles/27713	PMID:28826492
CVCL_1472	http://onlinelibrary.wiley.com/doi/10.1002/jcp.26201/full	PMID:28926105
CVCL_1483	https://www.sciencedirect.com/science/article/pii/S0092867417312448	PMID:29195073
CVCL_1490	https://www.sciencedirect.com/science/article/pii/S0092867417312448	PMID:29195073
CVCL_1492	https://www.sciencedirect.com/science/article/pii/S0092867417312448	PMID:29195073
CVCL_1532	https://www.ncbi.nlm.nih.gov/pmc/articles/PMC5092050/	PMID:27759562
CVCL_1535	https://www.sciencedirect.com/science/article/pii/S0092867417312448	PMID:29195073
CVCL_1543	http://europepmc.org/articles/PMC5752523/	PMID:29312610
CVCL_1544	https://elifesciences.org/articles/27713	PMID:28826492
CVCL_1544	https://www.ncbi.nlm.nih.gov/pmc/articles/PMC5773178/	PMID:29345617
CVCL_1547	http://www.sciencedirect.com/science/article/pii/S1535610817300624	PMID:28366679
CVCL_1547	https://www.ncbi.nlm.nih.gov/pmc/articles/PMC5345931/	PMID:28092266
CVCL_1553	https://www.ncbi.nlm.nih.gov/pmc/articles/PMC5773178/	PMID:29345617
CVCL_1555	https://www.ncbi.nlm.nih.gov/pmc/articles/PMC5773178/	PMID:29345617
CVCL_1561	https://www.sciencedirect.com/science/article/pii/S0092867417312448	PMID:29195073
CVCL_1564	http://www.sciencedirect.com/science/article/pii/S0092867416316075	PMID:27984728
CVCL_1571	https://www.sciencedirect.com/science/article/pii/S0092867417312448	PMID:29195073
CVCL_1583	http://onlinelibrary.wiley.com/doi/10.1002/jcp.26201/full	PMID:28926105
CVCL_1587	http://www.sciencedirect.com/science/article/pii/S0092867416316075	PMID:27984728
CVCL_1594	http://onlinelibrary.wiley.com/doi/10.1002/jcp.26201/full	PMID:28926105
CVCL_1624	http://europepmc.org/articles/PMC5736349/	PMID:29168692
CVCL_1627	http://europepmc.org/articles/PMC5647328/	PMID:29044119
CVCL_1627	https://www.sciencedirect.com/science/article/pii/S1535610818301107	PMID:29622465
CVCL_1629	https://www.sciencedirect.com/science/article/pii/S1535610818301107	PMID:29622465
CVCL_1649	http://europepmc.org/articles/PMC5659819/	PMID:28960178
CVCL_1649	https://www.sciencedirect.com/science/article/pii/S1931312818301483	PMID:29681460
CVCL_1682	https://www.sciencedirect.com/science/article/pii/S0092867417312709	PMID:29198524
CVCL_1684	https://www.sciencedirect.com/science/article/pii/S0092867417312709	PMID:29198524
CVCL_1685	http://europepmc.org/articles/PMC5663478/	PMID:28891468
CVCL_1685	https://www.sciencedirect.com/science/article/pii/S0092867417312709	PMID:29198524
CVCL_1690	https://elifesciences.org/articles/24523	PMID:28561737
CVCL_1690	https://www.ncbi.nlm.nih.gov/pmc/articles/PMC5464773/	PMID:28594323
CVCL_1697	https://elifesciences.org/articles/22477#s4	PMID:28644127
CVCL_1697	http://europepmc.org/articles/PMC5760202/	PMID:29313488
CVCL_1700	http://www.sciencedirect.com/science/article/pii/S153561081730346X	PMID:28898695
CVCL_1701	http://www.sciencedirect.com/science/article/pii/S153561081730346X	PMID:28898695
CVCL_1702	http://www.sciencedirect.com/science/article/pii/S153561081730346X	PMID:28898695
CVCL_1708	http://www.sciencedirect.com/science/article/pii/S0092867416316075	PMID:27984728
CVCL_1714	https://elifesciences.org/articles/26067	PMID:28753126
CVCL_1724	https://www.ncbi.nlm.nih.gov/pmc/articles/PMC5127641/	PMID:27805565
CVCL_1726	https://www.ncbi.nlm.nih.gov/pmc/articles/PMC5092050/	PMID:27759562
CVCL_1729	https://www.ncbi.nlm.nih.gov/pmc/articles/PMC5224920/	PMID:27935476
CVCL_1781	http://www.sciencedirect.com/science/article/pii/S2405471216304082	PMID:28017544
CVCL_1782	https://www.sciencedirect.com/science/article/pii/S2405471218300541	PMID:29550255
CVCL_1783	https://www.ncbi.nlm.nih.gov/pmc/articles/PMC5720590/	PMID:29143738
CVCL_1794	https://www.sciencedirect.com/science/article/pii/S2405471218301091	PMID:29655704
CVCL_1805	http://europepmc.org/articles/PMC5691892/	PMID:29136506
CVCL_1812	https://www.sciencedirect.com/science/article/pii/S2405471218300541	PMID:29550255
CVCL_1814	https://www.sciencedirect.com/science/article/pii/S2405471218300541	PMID:29550255
CVCL_1844	https://www.sciencedirect.com/science/article/pii/S1535610817305159	PMID:29275866
CVCL_1844	https://www.sciencedirect.com/science/article/pii/S1535610817305020	PMID:29232553
CVCL_1906	https://elifesciences.org/content/6/e21465	PMID:28347402
CVCL_1915	http://europepmc.org/articles/PMC5659819/	PMID:28960178
CVCL_1915	https://www.sciencedirect.com/science/article/pii/S1074761317304697	PMID:29150240
CVCL_1915	http://europepmc.org/articles/PMC5601994/	PMID:28915104
CVCL_1922	https://elifesciences.org/articles/25287#s4	PMID:28574338
CVCL_1922	https://www.ncbi.nlm.nih.gov/pmc/articles/PMC5065316/	PMID:27630123
CVCL_1922	http://www.jbc.org/content/292/1/264.long	PMID:27909056
CVCL_1922	https://www.nature.com/articles/s41594-017-0001-9	PMID:29323269
CVCL_1922	https://www.ncbi.nlm.nih.gov/pmc/articles/PMC5747350/	PMID:29226804
CVCL_1922	https://www.sciencedirect.com/science/article/pii/S1534580717307724	PMID:29065307
CVCL_1922	https://www.sciencedirect.com/science/article/pii/S0092867418302848	PMID:29677514
CVCL_1926	http://www.jneurosci.org/content/37/8/2216.long	PMID:28130356
CVCL_1926	http://www.sciencedirect.com/science/article/pii/S1931312817303001	PMID:28844886
CVCL_1926	https://elifesciences.org/content/6/e23024	PMID:28290985
CVCL_1926	http://www.sciencedirect.com/science/article/pii/S1931312817302482	PMID:28704647
CVCL_1926	http://www.sciencedirect.com/science/article/pii/S1097276516308681	PMID:28132840
CVCL_1926	https://elifesciences.org/articles/28021	PMID:28656888
CVCL_1926	https://www.ncbi.nlm.nih.gov/pmc/articles/PMC5026468/	PMID:27637097
CVCL_1926	http://www.sciencedirect.com/science/article/pii/S0896627317301472	PMID:28285824
CVCL_1926	http://www.jneurosci.org/content/37/27/6575	PMID:28550168
CVCL_1926	http://www.sciencedirect.com/science/article/pii/S1931312817303360	PMID:28910636
CVCL_1926	http://onlinelibrary.wiley.com/doi/10.1111/jnc.14135/full	PMID:28771710
CVCL_1926	http://europepmc.org/articles/PMC5653238/	PMID:28906251
CVCL_1926	https://www.sciencedirect.com/science/article/pii/S1534580717308717	PMID:29161592
CVCL_1926	https://www.sciencedirect.com/science/article/pii/S1097276517307141	PMID:29053959
CVCL_1926	http://europepmc.org/articles/PMC5747517/	PMID:29227248
CVCL_1926	https://www.sciencedirect.com/science/article/pii/S1097276517306664	PMID:28985503
CVCL_1926	https://www.sciencedirect.com/science/article/pii/S0896627317310218	PMID:29154130
CVCL_1926	https://www.sciencedirect.com/science/article/pii/S0896627318301855	PMID:29621484
CVCL_1942	https://www.sciencedirect.com/science/article/pii/S1535610818301107	PMID:29622465
CVCL_1951	http://onlinelibrary.wiley.com/doi/10.1111/jnc.14111/full	PMID:28640931
CVCL_1951	http://www.jneurosci.org/content/38/3/555	PMID:29196315
CVCL_1986	http://europepmc.org/articles/PMC5665647/	PMID:28975893
CVCL_1D85	http://www.sciencedirect.com/science/article/pii/S2352396416302997	PMID:27423190
CVCL_1D85	https://academic.oup.com/jid/advance-article/doi/10.1093/infdis/jix566/4657105	PMID:29186468
CVCL_1E70	https://www.ncbi.nlm.nih.gov/pmc/articles/PMC5807056/	PMID:29290585
CVCL_1H21	http://www.sciencedirect.com/science/article/pii/S2451945617301071	PMID:28457706
CVCL_1H60	https://elifesciences.org/elife-news/elife-joins-resource-identification-initiative
CVCL_1H73	http://europepmc.org/articles/PMC5743427/	PMID:29256861
CVCL_1J85	https://www.ncbi.nlm.nih.gov/pmc/articles/PMC5743427/	PMID:29256861
CVCL_1L28	https://www.sciencedirect.com/science/article/pii/S2405471218300085	PMID:29397366
CVCL_1T42	https://www.ncbi.nlm.nih.gov/pmc/articles/PMC5536945/	PMID:28755662
CVCL_1T43	https://www.ncbi.nlm.nih.gov/pmc/articles/PMC5536945/	PMID:28755662
CVCL_1T45	http://europepmc.org/articles/PMC5536945/	PMID:28755662
CVCL_1U11	https://www.sciencedirect.com/science/article/pii/S1535610817304646	PMID:29153842
CVCL_1U12	https://www.sciencedirect.com/science/article/pii/S1535610817304646	PMID:29153842
CVCL_1Y51	https://www.ncbi.nlm.nih.gov/pmc/articles/PMC5067114/	PMID:27644593
CVCL_1Y70	http://www.sciencedirect.com/science/article/pii/S2352396416302511	PMID:27333032
CVCL_2062	https://www.sciencedirect.com/science/article/pii/S2405471218300541	PMID:29550255
CVCL_2063	https://www.sciencedirect.com/science/article/pii/S2352396418300215	PMID:29398601
CVCL_2081	https://www.ncbi.nlm.nih.gov/pmc/articles/PMC5720590/	PMID:29143738
CVCL_2092	http://www.sciencedirect.com/science/article/pii/S153561081730346X	PMID:28898695
CVCL_2111	https://www.ncbi.nlm.nih.gov/pmc/articles/PMC5478267/	PMID:28553927
CVCL_2119	https://www.sciencedirect.com/science/article/pii/S1535610817305159	PMID:29275866
CVCL_2119	https://www.sciencedirect.com/science/article/pii/S1535610817305020	PMID:29232553
CVCL_2124	https://www.ncbi.nlm.nih.gov/pmc/articles/PMC5550279/	PMID:28737488
CVCL_2141	http://www.sciencedirect.com/science/article/pii/S153561081730346X	PMID:28898695
CVCL_2153	http://www.sciencedirect.com/science/article/pii/S1097276517304082	PMID:28689656
CVCL_2154	http://onlinelibrary.wiley.com/doi/10.1002/jcp.26317/full	PMID:29206298
CVCL_2162	https://www.sciencedirect.com/science/article/pii/S1534580717308262	PMID:29103955
CVCL_2167	http://www.sciencedirect.com/science/article/pii/S1934590916304581	PMID:28111200
CVCL_2167	http://europepmc.org/articles/PMC5807051/	PMID:29412136
CVCL_2167	https://www.sciencedirect.com/science/article/pii/S1934590917303715	PMID:28985526
CVCL_2177	https://www.ncbi.nlm.nih.gov/pmc/articles/PMC5207774/	PMID:28045370
CVCL_2187	https://www.sciencedirect.com/science/article/pii/S1535610817305123	PMID:29249691
CVCL_2199	http://www.sciencedirect.com/science/article/pii/S0960982217310692
CVCL_2203	http://europepmc.org/articles/PMC5752523/	PMID:29312610
CVCL_2213	http://europepmc.org/articles/PMC5760202/	PMID:29313488
CVCL_2219	https://www.ncbi.nlm.nih.gov/pmc/articles/PMC5466421/	PMID:28553926
CVCL_2219	http://europepmc.org/articles/PMC5735119/	PMID:29311766
CVCL_2235	https://www.ncbi.nlm.nih.gov/pmc/articles/PMC5608510/	PMID:28826481
CVCL_2244	http://www.sciencedirect.com/science/article/pii/S0092867417302507	PMID:28340350
CVCL_2246	http://europepmc.org/articles/PMC5700814/	PMID:29125121
CVCL_2270	https://elifesciences.org/articles/27713	PMID:28826492
CVCL_2270	http://europepmc.org/articles/PMC5760202/	PMID:29313488
CVCL_2270	https://www.sciencedirect.com/science/article/pii/S1097276518300935
CVCL_2373	https://elifesciences.org/content/6/e23813	PMID:28414270
CVCL_2426	https://elifesciences.org/content/6/e22519	PMID:28397686
CVCL_2426	https://www.sciencedirect.com/science/article/pii/S1931312817304389	PMID:29107643
CVCL_2478	http://onlinelibrary.wiley.com/doi/10.1002/jcp.26323/full	PMID:29215713
CVCL_2480	http://europepmc.org/articles/PMC5844691/	PMID:29488879
CVCL_2481	http://www.sciencedirect.com/science/article/pii/S1535610817300624	PMID:28366679
CVCL_2481	https://www.ncbi.nlm.nih.gov/pmc/articles/PMC5478267/	PMID:28553927
CVCL_2499	https://www.ncbi.nlm.nih.gov/pmc/articles/PMC5862525/	PMID:29560858
CVCL_2501	https://www.ncbi.nlm.nih.gov/pmc/articles/PMC5862525/	PMID:29560858
CVCL_2529	https://www.sciencedirect.com/science/article/pii/S2405471217303836	PMID:28964699
CVCL_2537	http://journals.plos.org/plosone/article?id=10.1371/journal.pone.0173913	PMID:28301608
CVCL_2629	https://www.ncbi.nlm.nih.gov/pmc/articles/PMC5342109/	PMID:27690219
CVCL_2631	https://elifesciences.org/content/6/e22519	PMID:28397686
CVCL_2632	https://www.ncbi.nlm.nih.gov/pmc/articles/PMC5644950/	PMID:29039736
CVCL_2721	https://elifesciences.org/articles/25174
CVCL_2721	https://www.ncbi.nlm.nih.gov/pmc/articles/PMC5478271/	PMID:28524820
CVCL_2737	https://elifesciences.org/content/6/e22331	PMID:28109159
CVCL_2737	https://elifesciences.org/articles/28029	PMID:28665272
CVCL_2737	http://www.jneurosci.org/content/37/40/9686	PMID:28877967
CVCL_286	http://www.karger.com/Article/FullText/481638
CVCL_2909	http://europepmc.org/articles/PMC5760202/	PMID:29313488
CVCL_2959	https://www.ncbi.nlm.nih.gov/pmc/articles/PMC5566403/	PMID:28827783
CVCL_2989	https://www.ncbi.nlm.nih.gov/pmc/articles/PMC5310841/	PMID:28199182
CVCL_2A42	https://www.ncbi.nlm.nih.gov/pmc/articles/PMC5067114/	PMID:27644593
CVCL_2A43	https://www.ncbi.nlm.nih.gov/pmc/articles/PMC5067114/	PMID:27644593
CVCL_2A44	https://www.ncbi.nlm.nih.gov/pmc/articles/PMC5067114/	PMID:27644593
CVCL_2A45	https://www.ncbi.nlm.nih.gov/pmc/articles/PMC5067114/	PMID:27644593
CVCL_2A47	https://www.ncbi.nlm.nih.gov/pmc/articles/PMC5067114/	PMID:27644593
CVCL_2A55	https://www.ncbi.nlm.nih.gov/pmc/articles/PMC5067114/	PMID:27644593
CVCL_2A62	https://www.ncbi.nlm.nih.gov/pmc/articles/PMC5067114/	PMID:27644593
CVCL_2A69	https://www.ncbi.nlm.nih.gov/pmc/articles/PMC5067114/	PMID:27644593
CVCL_2A72	https://www.ncbi.nlm.nih.gov/pmc/articles/PMC5067114/	PMID:27644593
CVCL_2B66	https://www.ncbi.nlm.nih.gov/pmc/articles/PMC5067114/	PMID:27644593
CVCL_2C46	https://www.ncbi.nlm.nih.gov/pmc/articles/PMC5067114/	PMID:27644593
CVCL_2E35	https://www.ncbi.nlm.nih.gov/pmc/articles/PMC5067114/	PMID:27644593
CVCL_2G05	https://www.ncbi.nlm.nih.gov/pmc/articles/PMC5067114/	PMID:27644593
CVCL_2H58	http://www.sciencedirect.com/science/article/pii/S1934590916304581	PMID:28111200
CVCL_3007	https://www.sciencedirect.com/science/article/pii/S2405471217304489	PMID:29128333
CVCL_3040	http://europepmc.org/articles/PMC5730373/	PMID:29239720
CVCL_3285	https://elifesciences.org/content/6/e24119	PMID:28322189
CVCL_3285	https://elifesciences.org/articles/26152	PMID:28806172
CVCL_3326	https://www.sciencedirect.com/science/article/pii/S0092867417311212	PMID:28985567
CVCL_3334	https://www.sciencedirect.com/science/article/pii/S1931312818301483	PMID:29681460
CVCL_3377	https://www.sciencedirect.com/science/article/pii/S2405471218300541	PMID:29550255
CVCL_3407	https://www.sciencedirect.com/science/article/pii/S1097276518301722	PMID:29606589
CVCL_3423	https://www.sciencedirect.com/science/article/pii/S2405471218300541	PMID:29550255
CVCL_3475	http://www.jneurosci.org/content/37/20/5111	PMID:28438966
CVCL_3505	http://www.sciencedirect.com/science/article/pii/S0092867417309431	PMID:28919076
CVCL_3509	https://onlinelibrary.wiley.com/doi/10.1002/jcb.26797	PMID:29575012
CVCL_3653	http://journal.frontiersin.org/article/10.3389/fphar.2017.00371/full	PMID:28659804
CVCL_3653	https://www.sciencedirect.com/science/article/pii/S1097276517308808	PMID:29249653
CVCL_3742	https://elifesciences.org/content/6/e21465	PMID:28347402
CVCL_3744	http://europepmc.org/articles/PMC5730373/	PMID:29239720
CVCL_3758	https://www.ncbi.nlm.nih.gov/pmc/articles/PMC5065316/	PMID:27630123
CVCL_3758	http://www.sciencedirect.com/science/article/pii/S0960982217310692
CVCL_3894	http://onlinelibrary.wiley.com/doi/10.1002/jcp.25682/full	PMID:27861869
CVCL_3949	https://www.ncbi.nlm.nih.gov/pmc/articles/PMC5207771/	PMID:27935477
CVCL_3956	https://elifesciences.org/articles/24523	PMID:28561737
CVCL_3960	https://elifesciences.org/articles/24523	PMID:28561737
CVCL_4026	http://europepmc.org/articles/PMC5438253/	PMID:28467300
CVCL_4029	http://europepmc.org/articles/PMC5438253/	PMID:28467300
CVCL_4049	http://journal.frontiersin.org/article/10.3389/fphar.2017.00371/full	PMID:28659804
CVCL_4052	http://journal.frontiersin.org/article/10.3389/fphar.2017.00371/full	PMID:28659804
CVCL_4213	https://www.sciencedirect.com/science/article/pii/S0092867417311212	PMID:28985567
CVCL_4285	http://link.springer.com/article/10.1007/s11010-012-1547-9	PMID:23291980
CVCL_4326	https://www.ncbi.nlm.nih.gov/pmc/articles/PMC5369971/	PMID:28146428
CVCL_4358	https://www.sciencedirect.com/science/article/pii/S0092867417315064	PMID:29336888
CVCL_4384	https://www.sciencedirect.com/science/article/pii/S1535610817305214	PMID:29290541
CVCL_4388	https://elifesciences.org/articles/22323#s4	PMID:28287393
CVCL_4388	http://www.sciencedirect.com/science/article/pii/S1097276517304574	PMID:28735897
CVCL_4388	https://www.ncbi.nlm.nih.gov/pmc/articles/PMC4985285/	PMID:27434673
CVCL_4388	http://www.sciencedirect.com/science/article/pii/S0092867416317482	PMID:28086093
CVCL_4388	https://elifesciences.org/content/6/e22323	PMID:28287393
CVCL_4388	http://www.sciencedirect.com/science/article/pii/S1534580717305439	PMID:28787590
CVCL_4388	http://www.sciencedirect.com/science/article/pii/S1097276517305026	PMID:28781233
CVCL_4388	http://www.sciencedirect.com/science/article/pii/S153561081730346X	PMID:28898695
CVCL_4388	http://jcb.rupress.org/content/early/2017/09/26/jcb.201702188	PMID:28954824
CVCL_4388	https://www.ncbi.nlm.nih.gov/pmc/articles/PMC5706958/	PMID:29185983
CVCL_4388	http://europepmc.org/articles/PMC5706962/	PMID:29154753
CVCL_4388	https://www.sciencedirect.com/science/article/pii/S0092867417312552	PMID:29153837
CVCL_4388	https://www.ncbi.nlm.nih.gov/pmc/articles/PMC5876018/	PMID:29595474
CVCL_4398	https://www.ncbi.nlm.nih.gov/pmc/articles/PMC5762159/	PMID:29206103
CVCL_4401	http://europepmc.org/articles/PMC5844694/	PMID:29522397
CVCL_4401	http://www.sciencedirect.com/science/article/pii/S0969212617301855	PMID:28689969
CVCL_4401	http://onlinelibrary.wiley.com/doi/10.1002/jcp.25734/full	PMID:27966787
CVCL_4401	https://www.sciencedirect.com/science/article/pii/S009286741731365X	PMID:29249360
CVCL_4401	http://europepmc.org/articles/PMC5844694/	PMID:29522397
CVCL_4460	http://europepmc.org/articles/PMC5736349/	PMID:29168692
CVCL_4461	http://onlinelibrary.wiley.com/doi/10.1002/jcb.25850/full	PMID:27996167
CVCL_4511	https://www.ncbi.nlm.nih.gov/pmc/articles/PMC5050025/	PMID:27700985
CVCL_4522	https://elifesciences.org/content/6/e22519	PMID:28397686
CVCL_4540	http://onlinelibrary.wiley.com/doi/10.1002/cpmc.51/full
CVCL_4770	http://ajpheart.physiology.org/content/ajpheart/early/2017/08/14/ajpheart.00206.2017.full.pdf
CVCL_4V93	http://jvi.asm.org/content/early/2018/01/11/JVI.01574-17.full.pdf
CVCL_5160	https://www.ncbi.nlm.nih.gov/pmc/articles/PMC3566312/	PMID:23322301
CVCL_5202	https://www.ncbi.nlm.nih.gov/pmc/articles/PMC5478267/	PMID:28553927
CVCL_5261	https://link.springer.com/article/10.1007/s10911-017-9384-9	PMID:28822004
CVCL_5423	https://www.ncbi.nlm.nih.gov/pmc/articles/PMC5035145/	PMID:27564575
CVCL_5423	https://www.sciencedirect.com/science/article/pii/S1534580717308717	PMID:29161592
CVCL_5437	http://onlinelibrary.wiley.com/doi/10.1002/jcp.25920/full	PMID:28322449
CVCL_5437	http://onlinelibrary.wiley.com/doi/10.1002/jcb.25851/full	PMID:27996212
CVCL_5552	https://www.sciencedirect.com/science/article/pii/S1534580717308717	PMID:29161592
CVCL_5552	https://www.ncbi.nlm.nih.gov/pmc/articles/PMC5809145/	PMID:29350614
CVCL_5593	https://www.sciencedirect.com/science/article/pii/S2405471218300541	PMID:29550255
CVCL_5627	http://www.sciencedirect.com/science/article/pii/S153561081730346X	PMID:28898695
CVCL_5711	http://europepmc.org/articles/PMC5608509/	PMID:28933694
CVCL_5756	http://onlinelibrary.wiley.com/doi/10.1002/jcp.26317/full	PMID:29206298
CVCL_5792	http://www.sciencedirect.com/science/article/pii/S2352396417303614	PMID:28927749
CVCL_5850	https://academic.oup.com/endo/article/158/5/1419/3061618/Protective-Effects-of-Fetal-Zone-Steroids-Are	PMID:28323976
CVCL_5850	http://onlinelibrary.wiley.com/doi/10.1111/jnc.14270/full	PMID:29210072
CVCL_5908	https://www.sciencedirect.com/science/article/pii/S2352396418300215	PMID:29398601
CVCL_5985	https://www.sciencedirect.com/science/article/pii/S0092867417312709	PMID:29198524
CVCL_5H95	http://www.jneurosci.org/content/37/14/3926	PMID:28292827
CVCL_5I35	https://www.ncbi.nlm.nih.gov/pmc/articles/PMC5308899/	PMID:28139974
CVCL_5J53	http://onlinelibrary.wiley.com/doi/10.1111/jnc.14039/full	PMID:28397245
CVCL_6233	https://www.sciencedirect.com/science/article/pii/S0969212617303702	PMID:29276033
CVCL_6263	http://www.sciencedirect.com/science/article/pii/S1931312817302482	PMID:28704647
CVCL_6268	http://onlinelibrary.wiley.com/doi/10.1002/jnr.24143/full	PMID:28843006
CVCL_6342	http://europepmc.org/articles/PMC5659819/	PMID:28960178
CVCL_6361	https://www.ncbi.nlm.nih.gov/pmc/articles/PMC5814751/	PMID:29276046
CVCL_6379	http://onlinelibrary.wiley.com/doi/10.1002/glia.23299/full	PMID:29380419
CVCL_6412	http://europepmc.org/articles/PMC5708896/	PMID:29168693
CVCL_6461	http://onlinelibrary.wiley.com/doi/10.1002/1873-3468.12696/full	PMID:28543306
CVCL_6583	http://europepmc.org/articles/PMC5760202/	PMID:29313488
CVCL_6642	https://academic.oup.com/jid/advance-article/doi/10.1093/infdis/jix566/4657105	PMID:29186468
CVCL_6679	https://www.ncbi.nlm.nih.gov/pmc/articles/PMC5862525/	PMID:29560858
CVCL_6783	http://europepmc.org/articles/PMC5760205/	PMID:29313490
CVCL_6868	https://onlinelibrary.wiley.com/doi/10.1002/jcb.26797	PMID:29575012
CVCL_6871	https://elifesciences.org/articles/25659	PMID:28682239
CVCL_6910	https://elifesciences.org/articles/26174#s4	PMID:28673385
CVCL_6910	https://elifesciences.org/articles/25690	PMID:28749338
CVCL_6910	http://ajpheart.physiology.org/content/313/4/H810
CVCL_6910	https://elifesciences.org/articles/35588	PMID:29461204
CVCL_6911	https://www.ncbi.nlm.nih.gov/pmc/articles/PMC5323041/	PMID:28231043
CVCL_6911	https://elifesciences.org/articles/26338	PMID:28598330
CVCL_6911	https://elifesciences.org/content/6/e25068	PMID:28430104
CVCL_6911	https://www.ncbi.nlm.nih.gov/pmc/articles/PMC5293492/	PMID:28001126
CVCL_6911	http://onlinelibrary.wiley.com/doi/10.1002/cne.24291/full	PMID:28758202
CVCL_6911	http://onlinelibrary.wiley.com/wol1/doi/10.1002/cne.24291/full
CVCL_6911	https://www.sciencedirect.com/science/article/pii/S2451945617303860	PMID:29129717
CVCL_6911	https://www.ncbi.nlm.nih.gov/pmc/articles/PMC5810042/	PMID:29445768
CVCL_6948	https://www.sciencedirect.com/science/article/pii/S1550413117307167	PMID:29337136
CVCL_6974	https://www.ncbi.nlm.nih.gov/pmc/articles/PMC5207774/	PMID:28045370
CVCL_6980	http://europepmc.org/articles/PMC5663478/	PMID:28891468
CVCL_6996	http://www.jneurosci.org/content/37/10/2709	PMID:28167675
CVCL_7136	http://www.sciencedirect.com/science/article/pii/S153561081730346X	PMID:28898695
CVCL_7162	https://www.ncbi.nlm.nih.gov/pmc/articles/PMC5562808/	PMID:28821715
CVCL_7162	http://europepmc.org/articles/PMC5758111/	PMID:29309034
CVCL_7178	http://europepmc.org/articles/PMC5536945/	PMID:28755662
CVCL_7178	https://www.ncbi.nlm.nih.gov/pmc/articles/PMC5373823/	PMID:28145867
CVCL_7185	https://www.sciencedirect.com/science/article/pii/S1535610818301259	PMID:29681511
CVCL_7226	https://elifesciences.org/content/6/e24149	PMID:28092267
CVCL_7226	https://elifesciences.org/articles/26174#s4	PMID:28673385
CVCL_7226	https://www.ncbi.nlm.nih.gov/pmc/articles/PMC5655142/	PMID:29035201
CVCL_7234	http://www.jneurosci.org/content/37/14/3776	PMID:28275164
CVCL_7256	http://www.sciencedirect.com/science/article/pii/S0092867416311497	PMID:27610572
CVCL_7277	https://www.ncbi.nlm.nih.gov/pmc/articles/PMC5067114/	PMID:27644593
CVCL_7311	https://www.ncbi.nlm.nih.gov/pmc/articles/PMC5012864/	PMID:27472900
CVCL_7348	https://www.ncbi.nlm.nih.gov/pmc/articles/PMC5012864/	PMID:27472900
CVCL_7384	https://www.ncbi.nlm.nih.gov/pmc/articles/PMC5012864/	PMID:27472900
CVCL_7388	https://www.ncbi.nlm.nih.gov/pmc/articles/PMC5012864/	PMID:27472900
CVCL_7434	https://www.ncbi.nlm.nih.gov/pmc/articles/PMC5012864/	PMID:27472900
CVCL_7487	https://www.ncbi.nlm.nih.gov/pmc/articles/PMC5012864/	PMID:27472900
CVCL_7526	https://academic.oup.com/gigascience/article-lookup/doi/10.1093/gigascience/gix045	PMID:28637275
CVCL_7526	https://www.ncbi.nlm.nih.gov/pmc/articles/PMC5005034/	PMID:27490482
CVCL_7526	https://academic.oup.com/gigascience/article/6/7/1/3868354/16GT-a-fast-and-sensitive-variant-caller-using-a	PMID:28637275
CVCL_7526	https://elifesciences.org/articles/23203	PMID:28653622
CVCL_7526	https://academic.oup.com/gigascience/article/6/5/1/3098240/A-reference-human-genome-dataset-of-the-BGISEQ-500	PMID:28379488
CVCL_7526	https://www.sciencedirect.com/science/article/pii/S240547121730488X	PMID:29199022
CVCL_7916	https://www.sciencedirect.com/science/article/pii/S2451945617303860	PMID:29129717
CVCL_7927	https://elifesciences.org/content/6/e22519	PMID:28397686
CVCL_7931	https://www.sciencedirect.com/science/article/pii/S2405471218300541	PMID:29550255
CVCL_7941	https://www.ncbi.nlm.nih.gov/pmc/articles/PMC5720590/	PMID:29143738
CVCL_8140	http://journals.plos.org/plosone/article?id=10.1371/journal.pone.0193280	PMID:29474462
CVCL_8561	https://www.ncbi.nlm.nih.gov/pmc/articles/PMC5655142/	PMID:29035201
CVCL_8732	http://www.jneurosci.org/content/37/15/4074	PMID:28130359
CVCL_8792	http://www.sciencedirect.com/science/article/pii/S2405471217301801	PMID:28578850
CVCL_8795	http://www.sciencedirect.com/science/article/pii/S1535610817301678	PMID:28552327
CVCL_8800	https://www.sciencedirect.com/science/article/pii/S0092867417311212	PMID:28985567
CVCL_8824	http://europepmc.org/articles/PMC5655136/	PMID:29063830
CVCL_8878	http://europepmc.org/articles/PMC5655136/	PMID:29063830
CVCL_8878	http://onlinelibrary.wiley.com/doi/10.15252/embr.201745336/full	PMID:29440125
CVCL_8899	https://www.sciencedirect.com/science/article/pii/S1535610817305214	PMID:29290541
CVCL_8916	http://www.sciencedirect.com/science/article/pii/S2352396416302511	PMID:27333032
CVCL_8917	http://www.sciencedirect.com/science/article/pii/S2352396416302511	PMID:27333032
CVCL_8979	http://www.sciencedirect.com/science/article/pii/S009286741731005X	PMID:28942917
CVCL_9094	http://europepmc.org/articles/PMC5659819/	PMID:28960178
CVCL_9108	https://elifesciences.org/articles/26152	PMID:28806172
CVCL_9108	http://www.sciencedirect.com/science/article/pii/S1097276517301739	PMID:28410996
CVCL_9108	https://www.sciencedirect.com/science/article/pii/S1934590917303715	PMID:28985526
CVCL_9115	http://www.sciencedirect.com/science/article/pii/S0092867417309340	PMID:28890085
CVCL_9125	https://elifesciences.org/content/6/e22519	PMID:28397686
CVCL_9230	https://elifesciences.org/content/6/e22519	PMID:28397686
CVCL_9474	https://www.ncbi.nlm.nih.gov/pmc/articles/PMC5207771/	PMID:27935477
CVCL_9595	http://www.sciencedirect.com/science/article/pii/S1534580717305439	PMID:28787590
CVCL_9633	https://www.sciencedirect.com/science/article/pii/S240547121730488X	PMID:29199022
CVCL_9635	https://www.sciencedirect.com/science/article/pii/S240547121730488X	PMID:29199022
CVCL_9720	http://onlinelibrary.wiley.com/doi/10.1002/cpmc.50/full
CVCL_9771	http://www.sciencedirect.com/science/article/pii/S0896627317300983	PMID:28279351
CVCL_9772	http://www.sciencedirect.com/science/article/pii/S1934590917300887	PMID:28388432
CVCL_9772	http://onlinelibrary.wiley.com/doi/10.1002/jcp.26214/full	PMID:29044512
CVCL_9773	http://www.sciencedirect.com/science/article/pii/S1097276517301739	PMID:28410996
CVCL_9773	https://www.ncbi.nlm.nih.gov/pmc/articles/PMC5407860/	PMID:28332981
CVCL_9773	http://www.jneurosci.org/content/37/22/5395	PMID:28455369
CVCL_9773	https://elifesciences.org/articles/26152	PMID:28806172
CVCL_9773	http://europepmc.org/articles/PMC5711377/	PMID:29110754
CVCL_9773	http://onlinelibrary.wiley.com/doi/10.1002/cpns.40/full	PMID:29064566
CVCL_9773	http://onlinelibrary.wiley.com/doi/10.1111/jnc.14255/full	PMID:29168882
CVCL_9773	https://www.sciencedirect.com/science/article/pii/S2405471218301091	PMID:29655704
CVCL_9812	http://www.sciencedirect.com/science/article/pii/S2405471217303319	PMID:28843484
CVCL_9832	https://elifesciences.org/content/6/e22416	PMID:28244869
CVCL_A011	http://onlinelibrary.wiley.com/doi/10.1002/jcb.26095/full	PMID:28452069
CVCL_A426	https://www.ncbi.nlm.nih.gov/pmc/articles/PMC5142810/	PMID:27879205
CVCL_A442	http://www.sciencedirect.com/science/article/pii/S1535610817301678	PMID:28552327
CVCL_A442	https://www.sciencedirect.com/science/article/pii/S2451945617303860	PMID:29129717
CVCL_A442	https://www.sciencedirect.com/science/article/pii/S0092867417311212	PMID:28985567
CVCL_A532	https://www.ncbi.nlm.nih.gov/pmc/articles/PMC5773178/	PMID:29345617
CVCL_A533	https://www.ncbi.nlm.nih.gov/pmc/articles/PMC5773178/	PMID:29345617
CVCL_A536	https://www.ncbi.nlm.nih.gov/pmc/articles/PMC5773178/	PMID:29345617
CVCL_A543	https://www.ncbi.nlm.nih.gov/pmc/articles/PMC5773178/	PMID:29345617
CVCL_A545	https://www.ncbi.nlm.nih.gov/pmc/articles/PMC5773178/	PMID:29345617
CVCL_A570	https://www.ncbi.nlm.nih.gov/pmc/articles/PMC5773178/	PMID:29345617
CVCL_A750	https://www.ncbi.nlm.nih.gov/pmc/articles/PMC5807041/	PMID:29286165
CVCL_A785	http://www.sciencedirect.com/science/article/pii/S0092867417302507	PMID:28340350
CVCL_A785	http://www.sciencedirect.com/science/article/pii/S0896627317306888	PMID:28817804
CVCL_A785	http://www.sciencedirect.com/science/article/pii/S1074761317301760	PMID:28514685
CVCL_A785	https://www.sciencedirect.com/science/article/pii/S107476131730479X	PMID:29166592
CVCL_A785	https://www.nature.com/articles/nsmb.3484	PMID:28991263
CVCL_A785	https://www.sciencedirect.com/science/article/pii/S0969212617302940	PMID:28988747
CVCL_A785	https://www.ncbi.nlm.nih.gov/pmc/articles/PMC5790381/	PMID:29286281
CVCL_A785	https://www.ncbi.nlm.nih.gov/pmc/articles/PMC5788504/	PMID:29231809
CVCL_AQ08	http://www.sciencedirect.com/science/article/pii/S1535610817301010	PMID:28399408
CVCL_AQ08	https://www.ncbi.nlm.nih.gov/pmc/articles/PMC5047746/	PMID:27692066
CVCL_AT72	http://europepmc.org/articles/PMC5438253/	PMID:28467300
CVCL_AT73	http://europepmc.org/articles/PMC5438253/	PMID:28467300
CVCL_B036	http://www.sciencedirect.com/science/article/pii/S1550413117302942	PMID:28591637
CVCL_B057	https://www.ncbi.nlm.nih.gov/pmc/articles/PMC5146642/	PMID:27976757
CVCL_B063	http://www.jneurosci.org/content/37/22/5395	PMID:28455369
CVCL_B207	http://www.sciencedirect.com/science/article/pii/S1934590917300887	PMID:28388432
CVCL_B260	https://www.ncbi.nlm.nih.gov/pmc/articles/PMC5345931/	PMID:28092266
CVCL_B288	http://www.sciencedirect.com/science/article/pii/S009286741631738X	PMID:28111070
CVCL_B288	http://www.sciencedirect.com/science/article/pii/S0092867417308310	PMID:28803728
CVCL_B478	https://elifesciences.org/articles/25287#s4	PMID:28574338
CVCL_B478	http://www.sciencedirect.com/science/article/pii/S1074761317301760	PMID:28514685
CVCL_B478	http://www.sciencedirect.com/science/article/pii/S2451945617301071	PMID:28457706
CVCL_B478	https://elifesciences.org/articles/26067	PMID:28753126
CVCL_B478	https://www.sciencedirect.com/science/article/pii/S107476131730479X	PMID:29166592
CVCL_B488	http://www.sciencedirect.com/science/article/pii/S1934590916304581	PMID:28111200
CVCL_B488	https://www.ncbi.nlm.nih.gov/pmc/articles/PMC5249261/	PMID:28063257
CVCL_B488	https://elifesciences.org/articles/32893	PMID:29661273
CVCL_C190	https://www.ncbi.nlm.nih.gov/pmc/articles/PMC5142810/	PMID:27879205
CVCL_C190	https://www.ncbi.nlm.nih.gov/pmc/articles/PMC5413348/	PMID:28432788
CVCL_C190	http://www.sciencedirect.com/science/article/pii/S1074761317302297	PMID:28636952
CVCL_C190	https://www.sciencedirect.com/science/article/pii/S2451945617303860	PMID:29129717
CVCL_C316	http://europepmc.org/articles/PMC5708896/	PMID:29168693
CVCL_C320	https://elifesciences.org/articles/23468	PMID:28820723
CVCL_C320	https://www.ncbi.nlm.nih.gov/pmc/articles/PMC5111885/	PMID:27849519
CVCL_C320	https://www.sciencedirect.com/science/article/pii/S2451945617303896	PMID:29174541
CVCL_C320	http://europepmc.org/articles/PMC5807051/	PMID:29412136
CVCL_C320	http://europepmc.org/articles/PMC5851779/	PMID:29207259
CVCL_C437	http://onlinelibrary.wiley.com/doi/10.1111/jnc.14040/full	PMID:28397247
CVCL_C437	http://onlinelibrary.wiley.com/doi/10.1002/jcp.26214/full	PMID:29044512
CVCL_C437	http://www.physiology.org/doi/full/10.1152/ajpcell.00116.2017	PMID:28993322
CVCL_C860	https://www.ncbi.nlm.nih.gov/pmc/articles/PMC5310841/	PMID:28199182
CVCL_C860	http://onlinelibrary.wiley.com/doi/10.1002/sctm.17-0107/full	PMID:29248004
CVCL_C865	http://www.sciencedirect.com/science/article/pii/S0012160613000079	PMID:23313818
CVCL_C865	https://elifesciences.org/articles/23468	PMID:28820723
CVCL_C865	http://www.sciencedirect.com/science/article/pii/S155041311730222X	PMID:28467928
CVCL_C865	https://elifesciences.org/articles/20487	PMID:28296635
CVCL_C865	https://www.ncbi.nlm.nih.gov/pmc/articles/PMC5648527/	PMID:29022879
CVCL_C865	https://curation.scicrunch.com/paper/2
CVCL_D046	https://www.ncbi.nlm.nih.gov/pmc/articles/PMC5040589/	PMID:27543448
CVCL_D047	https://www.ncbi.nlm.nih.gov/pmc/articles/PMC5040589/	PMID:27543448
CVCL_D050	https://www.ncbi.nlm.nih.gov/pmc/articles/PMC5033604/	PMID:27657167
CVCL_D204	http://www.sciencedirect.com/science/article/pii/S2352396417303614	PMID:28927749
CVCL_D261	http://onlinelibrary.wiley.com/doi/10.1111/jnc.14060/full	PMID:28464229
CVCL_D316	https://www.sciencedirect.com/science/article/pii/S1931312817305024	PMID:29241042
CVCL_D356	https://www.ncbi.nlm.nih.gov/pmc/articles/PMC5451210/	PMID:28463112
CVCL_D356	http://onlinelibrary.wiley.com/doi/10.1111/jnc.14229/full	PMID:28960306
CVCL_D357	http://onlinelibrary.wiley.com/doi/10.1111/imm.12893/full	PMID:29331024
CVCL_D538	https://www.ncbi.nlm.nih.gov/pmc/articles/PMC5367084/	PMID:28374012
CVCL_D584	http://onlinelibrary.wiley.com/doi/10.1111/jnc.14033/full	PMID:28376279
CVCL_D584	http://onlinelibrary.wiley.com/doi/10.1111/jnc.14147/full	PMID:28801915
CVCL_D585	https://www.ncbi.nlm.nih.gov/pmc/articles/PMC5323046/	PMID:28195531
CVCL_D586	https://www.sciencedirect.com/science/article/pii/S0092867418300023	PMID:29398116
CVCL_D603	https://www.ncbi.nlm.nih.gov/pmc/articles/PMC5016092/	PMID:27554484
CVCL_D603	http://www.sciencedirect.com/science/article/pii/S1074761317301760	PMID:28514685
CVCL_D603	http://www.sciencedirect.com/science/article/pii/S153561081730346X	PMID:28898695
CVCL_D603	http://europepmc.org/articles/PMC5614562/	PMID:28949917
CVCL_D603	https://www.sciencedirect.com/science/article/pii/S107476131730479X	PMID:29166592
CVCL_D603	https://www.sciencedirect.com/science/article/pii/S1931312817305395	PMID:29324225
CVCL_D615	http://www.sciencedirect.com/science/article/pii/S1074761317301760	PMID:28514685
CVCL_D615	http://www.eneuro.org/content/4/4/ENEURO.0100-17.2017	PMID:28828399
CVCL_D615	https://www.sciencedirect.com/science/article/pii/S0092867417314319	PMID:29275858
CVCL_D873	http://www.sciencedirect.com/science/article/pii/S1934590917302874	PMID:28803920
CVCL_D890	https://academic.oup.com/endo/article/159/3/1303/4780799
CVCL_D891	https://academic.oup.com/endo/article/159/3/1303/4780799
CVCL_D899	http://www.jneurosci.org/content/37/23/5770	PMID:28473643
CVCL_DB29	https://www.ncbi.nlm.nih.gov/pmc/articles/PMC5849414/	PMID:29533181
CVCL_DH92	https://www.sciencedirect.com/science/article/pii/S0092867417312448	PMID:29195073
CVCL_DL71	https://www.sciencedirect.com/science/article/pii/S0896627317309844	PMID:29103807
CVCL_DP48	https://www.ncbi.nlm.nih.gov/pmc/articles/PMC5047746/	PMID:27692066
CVCL_DP59	http://onlinelibrary.wiley.com/doi/10.1002/jnr.24014/full	PMID:28233934
CVCL_E056	https://www.ncbi.nlm.nih.gov/pmc/articles/PMC5807041/	PMID:29286165
CVCL_E217	http://www.sciencedirect.com/science/article/pii/S153561081730346X	PMID:28898695
CVCL_E218	http://www.sciencedirect.com/science/article/pii/S153561081730346X	PMID:28898695
CVCL_E222	https://www.ncbi.nlm.nih.gov/pmc/articles/PMC5325622/	PMID:28112643
CVCL_EQ22	https://www.sciencedirect.com/science/article/pii/S1535610817305214	PMID:29290541
CVCL_F589	https://www.sciencedirect.com/science/article/pii/S2405471218300085	PMID:29397366
CVCL_F591	https://www.sciencedirect.com/science/article/pii/S2405471218300085	PMID:29397366
CVCL_F659	http://www.sciencedirect.com/science/article/pii/S0891584916304385
CVCL_F696	https://www.ncbi.nlm.nih.gov/pmc/articles/PMC5067114/	PMID:27644593
CVCL_F769	http://www.jneurosci.org/content/37/14/3824	PMID:28275163
CVCL_F769	https://www.sciencedirect.com/science/article/pii/S0896627317309224	PMID:29024665
CVCL_F936	https://www.ncbi.nlm.nih.gov/pmc/articles/PMC5173323/	PMID:27855783
CVCL_G041	http://europepmc.org/articles/PMC5764568/	PMID:29231814
CVCL_G045	http://europepmc.org/articles/PMC5764568/	PMID:29231814
CVCL_G047	http://europepmc.org/articles/PMC5764568/	PMID:29231814
CVCL_G049	http://europepmc.org/articles/PMC5764568/	PMID:29231814
CVCL_G144	https://elifesciences.org/content/5/e17548	PMID:27552054
CVCL_G144	http://www.sciencedirect.com/science/article/pii/S0092867417308796	PMID:28802045
CVCL_G151	https://www.sciencedirect.com/science/article/pii/S0960982217316056	PMID:29307554
CVCL_G152	https://www.sciencedirect.com/science/article/pii/S0960982217316056	PMID:29307554
CVCL_G153	https://www.sciencedirect.com/science/article/pii/S0960982217316056	PMID:29307554
CVCL_G154	https://www.sciencedirect.com/science/article/pii/S0960982217316056	PMID:29307554
CVCL_G662	https://www.ncbi.nlm.nih.gov/pmc/articles/PMC5566403/	PMID:28827783
CVCL_G668	https://www.sciencedirect.com/science/article/pii/S0092867417312631	PMID:29153836
CVCL_G671	http://www.sciencedirect.com/science/article/pii/S1097276517301302	PMID:28344083
CVCL_GR23	https://www.ncbi.nlm.nih.gov/pmc/articles/PMC5047746/	PMID:27692066
CVCL_GR32	https://www.ncbi.nlm.nih.gov/pmc/articles/PMC5047746/	PMID:27692066
CVCL_GR32	https://www.sciencedirect.com/science/article/pii/S1535610817304725	PMID:29232552
CVCL_GS28	https://academic.oup.com/endo/article/158/5/1231/3074048/Hypoxia-Inducible-Lipid-Droplet-Associated-Is-Not	PMID:28323980
CVCL_H633	http://www.sciencedirect.com/science/article/pii/S1535610817302519	PMID:28697340
CVCL_H716	https://elifesciences.org/content/6/e22759	PMID:28430576
CVCL_H716	http://europepmc.org/articles/PMC5655136/	PMID:29063830
CVCL_H716	https://www.sciencedirect.com/science/article/pii/S0092867417312576	PMID:29149605
CVCL_H717	https://www.ncbi.nlm.nih.gov/pmc/articles/PMC5207771/	PMID:27935477
CVCL_H766	https://www.ncbi.nlm.nih.gov/pmc/articles/PMC5577202/	PMID:28855503
CVCL_H781	https://www.ncbi.nlm.nih.gov/pmc/articles/PMC5293492/	PMID:28001126
CVCL_H963	https://www.sciencedirect.com/science/article/pii/S2405471218300085	PMID:29397366
CVCL_H964	https://www.sciencedirect.com/science/article/pii/S2405471218300085	PMID:29397366
CVCL_HD86	https://www.ncbi.nlm.nih.gov/pmc/articles/PMC5468090/	PMID:28500754
CVCL_HD97	https://elifesciences.org/articles/22477#s4	PMID:28644127
CVCL_HE00	https://www.ncbi.nlm.nih.gov/pmc/articles/PMC5468090/	PMID:28500754
CVCL_HF20	http://www.sciencedirect.com/science/article/pii/S0969212617301326	PMID:28528777
CVCL_IZ82	http://onlinelibrary.wiley.com/doi/10.1111/jnc.14270/full	PMID:29210072
CVCL_J122	http://onlinelibrary.wiley.com/doi/10.1111/jnc.14295/full	PMID:29315582
CVCL_J379	https://link.springer.com/article/10.1007/s10384-017-0555-4	PMID:29392528
CVCL_J409	https://www.sciencedirect.com/science/article/pii/S1074761317305332	PMID:29343435
CVCL_J437	https://www.ncbi.nlm.nih.gov/pmc/articles/PMC5536945/	PMID:28755662
CVCL_J730	http://www.sciencedirect.com/science/article/pii/S0092867417301320	PMID:28235198
CVCL_J730	https://www.sciencedirect.com/science/article/pii/S0092867417313235	PMID:29224781
CVCL_J781	http://www.sciencedirect.com/science/article/pii/S0960982217310692
CVCL_J890	http://www.sciencedirect.com/science/article/pii/S0092867417307596	PMID:28708997
CVCL_J890	https://www.sciencedirect.com/science/article/pii/S0969212617303714	PMID:29249606
CVCL_J928	http://www.sciencedirect.com/science/article/pii/S1931312817303359	PMID:28910637
CVCL_J957	https://www.ncbi.nlm.nih.gov/pmc/articles/PMC5098910/	PMID:27718356
CVCL_J962	https://www.ncbi.nlm.nih.gov/pmc/articles/PMC5156526/	PMID:27855781
CVCL_J962	https://www.ncbi.nlm.nih.gov/pmc/articles/PMC5446243/	PMID:28467304
CVCL_J962	https://www.ncbi.nlm.nih.gov/pmc/articles/PMC5809147/	PMID:29300163
CVCL_JD21	https://www.ncbi.nlm.nih.gov/pmc/articles/PMC5441874/	PMID:28532547
CVCL_K178	https://elifesciences.org/content/6/e19552	PMID:28498098
CVCL_K253	https://elifesciences.org/articles/26152	PMID:28806172
CVCL_K253	https://www.ncbi.nlm.nih.gov/pmc/articles/PMC5468090/	PMID:28500754
CVCL_L330	https://link.springer.com/article/10.1007/s10911-017-9384-9	PMID:28822004
CVCL_L607	https://www.ncbi.nlm.nih.gov/pmc/articles/PMC5067114/	PMID:27644593
CVCL_L623	https://www.ncbi.nlm.nih.gov/pmc/articles/PMC5067114/	PMID:27644593
CVCL_L624	https://www.ncbi.nlm.nih.gov/pmc/articles/PMC5067114/	PMID:27644593
CVCL_L625	https://www.ncbi.nlm.nih.gov/pmc/articles/PMC5067114/	PMID:27644593
CVCL_L632	https://www.ncbi.nlm.nih.gov/pmc/articles/PMC5067114/	PMID:27644593
CVCL_L691	https://www.ncbi.nlm.nih.gov/pmc/articles/PMC5127638/	PMID:27852436
CVCL_L692	https://www.ncbi.nlm.nih.gov/pmc/articles/PMC5127638/	PMID:27852436
CVCL_L693	https://www.ncbi.nlm.nih.gov/pmc/articles/PMC5127638/	PMID:27852436
CVCL_L694	https://www.ncbi.nlm.nih.gov/pmc/articles/PMC5127638/	PMID:27852436
CVCL_L708	https://bmcbiol.biomedcentral.com/articles/10.1186/s12915-017-0347-9	PMID:28122547
CVCL_L780	https://www.ncbi.nlm.nih.gov/pmc/articles/PMC5012864/	PMID:27472900
CVCL_L909	https://elifesciences.org/articles/31977	PMID:29412141
CVCL_L993	http://europepmc.org/articles/PMC5747517/	PMID:29227248
CVCL_M019	https://www.sciencedirect.com/science/article/pii/S1931312817305024	PMID:29241042
CVCL_M067	http://onlinelibrary.wiley.com/doi/10.1111/jnc.14033/full	PMID:28376279
CVCL_M067	http://onlinelibrary.wiley.com/doi/10.1111/jnc.14282/full	PMID:29265365
CVCL_M590	http://www.jneurosci.org/content/37/10/2776	PMID:28123081
CVCL_M590	http://link.springer.com/article/10.1007/s12035-016-0247-y	PMID:27815841
CVCL_M590	http://europepmc.org/articles/PMC5715525/	PMID:29209146
CVCL_M591	http://www.jneurosci.org/content/37/10/2776	PMID:28123081
CVCL_M591	https://www.ncbi.nlm.nih.gov/pmc/articles/PMC5743427/	PMID:29256861
CVCL_S122	https://www.ncbi.nlm.nih.gov/pmc/articles/PMC5310841/	PMID:28199182
CVCL_S466	http://www.nature.com/nchembio/journal/v9/n2/full/nchembio.1156.html	PMID:23292650
CVCL_S471	http://onlinelibrary.wiley.com/doi/10.1111/jnc.14262/full	PMID:29164620
CVCL_S648	https://www.sciencedirect.com/science/article/pii/S0896627318300771
CVCL_S744	https://www.ncbi.nlm.nih.gov/pmc/articles/PMC5245961/	PMID:27906128
CVCL_S744	http://www.ncbi.nlm.nih.gov/pmc/articles/PMC4959878/	PMID:27383270
CVCL_S744	https://www.ncbi.nlm.nih.gov/pmc/articles/PMC5566403/	PMID:28827783
CVCL_S805	http://www.sciencedirect.com/science/article/pii/S2352396416302511	PMID:27333032
CVCL_U223	http://www.jneurosci.org/content/37/15/4074	PMID:28130359
CVCL_U409	http://europepmc.org/articles/PMC5659819/	PMID:28960178
CVCL_U421	https://www.ncbi.nlm.nih.gov/pmc/articles/PMC5809144/	PMID:29381136
CVCL_U422	http://www.sciencedirect.com/science/article/pii/S0960982217307819	PMID:28736169
CVCL_U424	https://elifesciences.org/articles/26138	PMID:28826490
CVCL_U427	http://www.sciencedirect.com/science/article/pii/S0092867416309734	PMID:27565346
CVCL_U427	https://www.ncbi.nlm.nih.gov/pmc/articles/PMC5016092/	PMID:27554484
CVCL_U427	https://www.ncbi.nlm.nih.gov/pmc/articles/PMC5224922/	PMID:28012275
CVCL_U427	http://www.sciencedirect.com/science/article/pii/S1097276517304410	PMID:28712726
CVCL_U427	https://elifesciences.org/articles/26138	PMID:28826490
CVCL_U427	https://www.sciencedirect.com/science/article/pii/S1097276517308808	PMID:29249653
CVCL_U427	https://www.sciencedirect.com/science/article/pii/S0092867418300588	PMID:29456081
CVCL_U522	https://link.springer.com/article/10.1007/s10911-017-9384-9	PMID:28822004
CVCL_U626	http://www.sciencedirect.com/science/article/pii/S2405471217301813	PMID:28601558
CVCL_U630	http://www.sciencedirect.com/science/article/pii/S2405471217301813	PMID:28601558
CVCL_U985	https://www.ncbi.nlm.nih.gov/pmc/articles/PMC5057206/	PMID:27724968
CVCL_U985	http://onlinelibrary.wiley.com/doi/10.1111/jnc.14040/full	PMID:28397247
CVCL_U985	http://www.physiology.org/doi/full/10.1152/ajpcell.00116.2017	PMID:28993322
CVCL_U994	https://www.ncbi.nlm.nih.gov/pmc/articles/PMC5773178/	PMID:29345617
CVCL_U995	https://www.ncbi.nlm.nih.gov/pmc/articles/PMC5773178/	PMID:29345617
CVCL_U996	https://www.ncbi.nlm.nih.gov/pmc/articles/PMC5773178/	PMID:29345617
CVCL_U997	https://www.ncbi.nlm.nih.gov/pmc/articles/PMC5773178/	PMID:29345617
CVCL_U998	https://www.ncbi.nlm.nih.gov/pmc/articles/PMC5773178/	PMID:29345617
CVCL_U999	https://www.ncbi.nlm.nih.gov/pmc/articles/PMC5773178/	PMID:29345617
CVCL_V000	https://www.ncbi.nlm.nih.gov/pmc/articles/PMC5773178/	PMID:29345617
CVCL_V001	https://www.ncbi.nlm.nih.gov/pmc/articles/PMC5773178/	PMID:29345617
CVCL_V350	https://elifesciences.org/content/6/e20725	PMID:28440222
CVCL_V475	https://www.ncbi.nlm.nih.gov/pmc/articles/PMC5012864/	PMID:27472900
CVCL_V620	https://www.sciencedirect.com/science/article/pii/S2352396418300215	PMID:29398601
CVCL_V978	https://www.ncbi.nlm.nih.gov/pmc/articles/PMC5067114/	PMID:27644593
CVCL_W623	https://www.sciencedirect.com/science/article/pii/S2405471218300085	PMID:29397366
CVCL_W667	https://elifesciences.org/articles/26635	PMID:28693719
CVCL_W715	http://onlinelibrary.wiley.com/doi/10.1111/tbed.12714/full	PMID:28921870
CVCL_X291	http://www.sciencedirect.com/science/article/pii/S1534580717305439	PMID:28787590
CVCL_X491	https://www.ncbi.nlm.nih.gov/pmc/articles/PMC5245961/	PMID:27906128
CVCL_X491	http://www.sciencedirect.com/science/article/pii/S1535610817303495	PMID:28898697
CVCL_X594	https://www.sciencedirect.com/science/article/pii/S0092867418300588	PMID:29456081
CVCL_Y003	http://www.jneurosci.org/content/37/14/3926	PMID:28292827
CVCL_Y003	http://onlinelibrary.wiley.com/doi/10.1111/jnc.14096/full	PMID:28581641
CVCL_Y003	https://www.ncbi.nlm.nih.gov/pmc/articles/PMC5774898/	PMID:29286001
CVCL_Y003	https://www.sciencedirect.com/science/article/pii/S0092867417315064	PMID:29336888
CVCL_Y019	https://www.ncbi.nlm.nih.gov/pmc/articles/PMC5142810/	PMID:27879205
CVCL_Y019	http://www.eneuro.org/content/4/4/ENEURO.0100-17.2017	PMID:28828399
CVCL_Y019	https://www.ncbi.nlm.nih.gov/pmc/articles/PMC5832412/	PMID:29334356
CVCL_Y482	http://europepmc.org/articles/PMC5807051/	PMID:29412136
CVCL_Y482	http://europepmc.org/articles/PMC5851779/	PMID:29207259
CVCL_Y821	http://onlinelibrary.wiley.com/doi/10.1111/jnc.14040/full	PMID:28397247
CVCL_Y837	http://onlinelibrary.wiley.com/doi/10.1111/jnc.14040/full	PMID:28397247
CVCL_Y837	http://www.physiology.org/doi/full/10.1152/ajpcell.00116.2017	PMID:28993322
CVCL_Y838	http://onlinelibrary.wiley.com/doi/10.1111/jnc.14040/full	PMID:28397247
CVCL_Z070	http://www.sciencedirect.com/science/article/pii/S2213231716303573	PMID:28064116
CVCL_Z222	https://www.ncbi.nlm.nih.gov/pubmed/27836744	PMID:27836744
CVCL_Z230	http://www.sciencedirect.com/science/article/pii/S0969212617302228	PMID:28823471
CVCL_Z230	https://www.ncbi.nlm.nih.gov/pmc/articles/PMC5869287/	PMID:29329394
CVCL_Z232	https://elifesciences.org/articles/25940	PMID:28653620
CVCL_Z232	https://elifesciences.org/articles/25014#s4	PMID:28665270
CVCL_Z232	https://elifesciences.org/articles/29146	PMID:28806173
CVCL_Z232	https://elifesciences.org/articles/26886	PMID:28489002
CVCL_Z232	http://europepmc.org/articles/PMC5739542/	PMID:29231806
CVCL_Z232	https://www.sciencedirect.com/science/article/pii/S1931312817305395	PMID:29324225
CVCL_Z232	http://jcb.rupress.org/content/early/2018/01/18/jcb.201708179	PMID:29351996
CVCL_Z232	http://europepmc.org/articles/PMC5844694/	PMID:29522397
CVCL_Z232	https://www.sciencedirect.com/science/article/pii/S089662731830237X	PMID:29673481
CVCL_Z580	http://onlinelibrary.wiley.com/doi/10.1002/jcp.26115/full	PMID:28771713
CVCL_Z790	https://www.ncbi.nlm.nih.gov/pmc/articles/PMC5047748/	PMID:27692068
CVCL_Z820	http://journals.plos.org/plospathogens/article?id=10.1371/journal.ppat.1006265	PMID:28264033
CVCL_Z831	http://www.sciencedirect.com/science/article/pii/S1534580717301259	PMID:28366281
CVCL_Z831	https://www.sciencedirect.com/science/article/pii/S0960982217313891	PMID:29174887
CVCL_Z831	https://www.sciencedirect.com/science/article/pii/S1550413117307167	PMID:29337136
CVCL_Z992	http://www.sciencedirect.com/science/article/pii/S1534580717305968	PMID:28829944
CVCL_Z992	http://europepmc.org/articles/PMC5675594/	PMID:28960177
CVCL_Z992	https://www.ncbi.nlm.nih.gov/pmc/articles/PMC5873926/	PMID:29537369
CVCL-0030	https://elifesciences.org/content/6/e22058	PMID:28440748
CVCL-0031	https://www.ncbi.nlm.nih.gov/pmc/articles/PMC5067115/	PMID:27630122
CVCL-0035	https://elifesciences.org/content/6/e22058	PMID:28440748
CVCL-0060	https://elifesciences.org/content/6/e22058	PMID:28440748
CVCL-0062	https://www.ncbi.nlm.nih.gov/pmc/articles/PMC5067115/	PMID:27630122
CVCL-0063	https://elifesciences.org/content/6/e22058	PMID:28440748
CVCL-0063	https://elifesciences.org/content/6/e22526	PMID:28346142
CVCL-0218	https://www.ncbi.nlm.nih.gov/pmc/articles/PMC5067115/	PMID:27630122
CVCL-0224	https://elifesciences.org/content/6/e22058	PMID:28440748
CVCL-0248	https://elifesciences.org/content/6/e22058	PMID:28440748
CVCL-0291	https://www.ncbi.nlm.nih.gov/pmc/articles/PMC5067115/	PMID:27630122
CVCL-0321	http://www.sciencedirect.com/science/article/pii/S0304416517302179	PMID:28713022
CVCL-0399	https://www.ncbi.nlm.nih.gov/pmc/articles/PMC5067115/	PMID:27630122
CVCL-0546	https://www.ncbi.nlm.nih.gov/pmc/articles/PMC5067115/	PMID:27630122
CVCL-0547	https://www.ncbi.nlm.nih.gov/pmc/articles/PMC5067115/	PMID:27630122
CVCL-0548	https://elifesciences.org/content/6/e22058	PMID:28440748
CVCL-0594	http://www.sciencedirect.com/science/article/pii/S0092867416314593	PMID:27839865
CVCL-2959	https://elifesciences.org/content/6/e22058	PMID:28440748
CVCL-B063	http://www.jneurosci.org/content/37/10/2565	PMID:28154153
CVCL-D257	https://www.ncbi.nlm.nih.gov/pmc/articles/PMC5067115/	PMID:27630122
