# Supplementary material for: Incidences of problematic cell lines are lower in papers that use RRIDs to identify cell lines
Source: eLife. 2019 Jan 29;8:e41676. doi: 10.7554/eLife.41676 (PMC6351100; doi:10.7554/eLife.41676)
Supplement: Supplementary file 2. [file elife-41676-supp2.csv]

RRID	Cell line name	Species	*Note, the ICLAC.org contains the most up to date list of problematic cell lines; this list is here as an artefact for this specific paper not as a reference work
CVCL_8653	1-1ras1000	Mus musculus (Mouse)
CVCL_8654	1-1src	Mus musculus (Mouse)
CVCL_2260	1-5c-4	Homo sapiens (Human)
CVCL_2260	Clone 1-5c-4	Homo sapiens (Human)
CVCL_2260	Clone 1-5c-4 WKD of Chang Conjunctiva	Homo sapiens (Human)
CVCL_2260	Wong-Kilbourne derivative of Chang conjunctiva	Homo sapiens (Human)
CVCL_2260	ChWK	Homo sapiens (Human)
CVCL_D317	1181N1	Homo sapiens (Human)
CVCL_D317	118MG-1181N1	Homo sapiens (Human)
CVCL_5239	1205Lu	Homo sapiens (Human)
CVCL_5239	1205-Lu	Homo sapiens (Human)
CVCL_5239	1205 Lu	Homo sapiens (Human)
CVCL_5239	WM 1205LU	Homo sapiens (Human)
CVCL_5239	WM-1205LU	Homo sapiens (Human)
CVCL_5239	WM1205Lu	Homo sapiens (Human)
CVCL_5239	WM1205	Homo sapiens (Human)
CVCL_5239	LU1205	Homo sapiens (Human)
CVCL_5239	Lu1205	Homo sapiens (Human)
CVCL_5239	WC00058	Homo sapiens (Human)
CVCL_0110	1321N1	Homo sapiens (Human)
CVCL_0110	1321-N1	Homo sapiens (Human)
CVCL_0110	1321 N1	Homo sapiens (Human)
CVCL_5I82	1321N1 (+Galpha16) AequoScreen	Homo sapiens (Human)
CVCL_5I83	1321N1 AequoScreen	Homo sapiens (Human)
CVCL_KU48	1321N1 P2RY1 Gq	Homo sapiens (Human)
CVCL_KT02	1321N1/FFAR1	Homo sapiens (Human)
CVCL_KT02	ValiScreen human Free Fatty Acid Receptor 1 (FFA1,GPR40) cell line	Homo sapiens (Human)
CVCL_H355	1321N1/P2Y1	Homo sapiens (Human)
CVCL_H356	1321N1/P2Y11	Homo sapiens (Human)
CVCL_H357	1321N1/P2Y12/Galpha15	Homo sapiens (Human)
CVCL_H358	1321N1/P2Y2	Homo sapiens (Human)
CVCL_H359	1321N1/P2Y4	Homo sapiens (Human)
CVCL_H360	1321N1/P2Y6	Homo sapiens (Human)
CVCL_3480	1A2	Homo sapiens (Human)
CVCL_L811	1E8 [Human leukemia]	Homo sapiens (Human)
CVCL_0114	2008/C13*5.25	Homo sapiens (Human)
CVCL_0114	2008/C13_5_25	Homo sapiens (Human)
CVCL_0114	2008/c13*5.25	Homo sapiens (Human)
CVCL_0114	OV 2008/C13*5.25	Homo sapiens (Human)
CVCL_0114	OV2008/C13	Homo sapiens (Human)
CVCL_0114	2008C13	Homo sapiens (Human)
CVCL_0114	2008 C-13	Homo sapiens (Human)
CVCL_0114	C13	Homo sapiens (Human)
CVCL_0114	2008/C13.R	Homo sapiens (Human)
CVCL_0114	ME180C13	Homo sapiens (Human)
CVCL_1T15	222	Homo sapiens (Human)
CVCL_1T16	222TR	Homo sapiens (Human)
CVCL_6530	23CLN	Sus scrofa (Pig)
CVCL_9556	2474/90	Homo sapiens (Human)
CVCL_9556	St 2474	Homo sapiens (Human)
CVCL_9556	St2474	Homo sapiens (Human)
CVCL_M629	2563	Homo sapiens (Human)
CVCL_EP74	28SC-ES	Homo sapiens (Human)
CVCL_EP74	28SC-Endotoxin Sensitive	Homo sapiens (Human)
CVCL_9557	2957/90	Homo sapiens (Human)
CVCL_9557	St 2957	Homo sapiens (Human)
CVCL_9557	St2957	Homo sapiens (Human)
CVCL_9557	ST2957	Homo sapiens (Human)
CVCL_9558	3051/80	Homo sapiens (Human)
CVCL_9558	St 3051	Homo sapiens (Human)
CVCL_9558	St3051	Homo sapiens (Human)
CVCL_LM95	3AB-OS	Homo sapiens (Human)
CVCL_4993	41M	Homo sapiens (Human)
CVCL_4993	41-M	Homo sapiens (Human)
CVCL_4993	OAW41M	Homo sapiens (Human)
CVCL_4993	041M	Homo sapiens (Human)
CVCL_4993	41 M	Homo sapiens (Human)
CVCL_N788	41M-cisR	Homo sapiens (Human)
CVCL_N788	41M/cisR	Homo sapiens (Human)
CVCL_N788	41McisR	Homo sapiens (Human)
CVCL_Y037	41M47	Homo sapiens (Human)
CVCL_Y037	41m/47	Homo sapiens (Human)
CVCL_Y427	41M:RD1694	Homo sapiens (Human)
CVCL_0124	435.eB	Homo sapiens (Human)
CVCL_1K12	9009B	Chlorocebus aethiops (Green monkey) (Cercopithecus aethiops)
CVCL_0080	A-673	Homo sapiens (Human)
CVCL_0080	A673	Homo sapiens (Human)
CVCL_0080	RMS 1598	Homo sapiens (Human)
CVCL_0080	RMS1598	Homo sapiens (Human)
CVCL_E133	ABS-9	Homo sapiens (Human)
CVCL_6872	ACC-2	Homo sapiens (Human)
CVCL_6872	ACC2	Homo sapiens (Human)
CVCL_6873	ACC-3	Homo sapiens (Human)
CVCL_6873	Acc-3	Homo sapiens (Human)
CVCL_6873	ACC3	Homo sapiens (Human)
CVCL_6874	ACC-M	Homo sapiens (Human)
CVCL_6874	Acc-M	Homo sapiens (Human)
CVCL_6874	ACCM	Homo sapiens (Human)
CVCL_6875	ACCNS	Mus musculus (Mouse)
CVCL_6876	ACCS	Homo sapiens (Human)
CVCL_8169	ADLC-5M2	Homo sapiens (Human)
CVCL_1R48	Ae-Aedae	Opodiphthera eucalypti (Emperor gum moth)
CVCL_1R48	Aedes aegypti, Suitor's clone	Opodiphthera eucalypti (Emperor gum moth)
CVCL_1R46	Ae-Aedve	Opodiphthera eucalypti (Emperor gum moth)
CVCL_1R46	Aedes vexans culture	Opodiphthera eucalypti (Emperor gum moth)
CVCL_1R47	Ae-Culin	Opodiphthera eucalypti (Emperor gum moth)
CVCL_1R47	Culiseta inornata culture	Opodiphthera eucalypti (Emperor gum moth)
CVCL_D101	AG-F	Homo sapiens (Human)
CVCL_D101	AGF	Homo sapiens (Human)
CVCL_8170	AKI	Homo sapiens (Human)
CVCL_4735	ALVA-101	Homo sapiens (Human)
CVCL_4735	ALVA 101	Homo sapiens (Human)
CVCL_4735	ALVA101	Homo sapiens (Human)
CVCL_4735	American Lake VA-101	Homo sapiens (Human)
CVCL_4737	ALVA-31	Homo sapiens (Human)
CVCL_4737	ALVA 31	Homo sapiens (Human)
CVCL_4737	ALVA31	Homo sapiens (Human)
CVCL_4737	American Lake VA-31	Homo sapiens (Human)
CVCL_4734	ALVA-41	Homo sapiens (Human)
CVCL_4734	ALVA 41	Homo sapiens (Human)
CVCL_4734	ALVA41	Homo sapiens (Human)
CVCL_4734	American Lake VA-41	Homo sapiens (Human)
CVCL_4736	ALVA-55	Homo sapiens (Human)
CVCL_4736	ALVA55	Homo sapiens (Human)
CVCL_4736	American Lake VA-55	Homo sapiens (Human)
CVCL_3643	Amdur II	Homo sapiens (Human)
CVCL_3643	AmdurII	Homo sapiens (Human)
CVCL_3643	AMDURII	Homo sapiens (Human)
CVCL_3643	GM00050	Homo sapiens (Human)
CVCL_3643	GM0050	Homo sapiens (Human)
CVCL_3643	GM-50	Homo sapiens (Human)
CVCL_D631	AO	Homo sapiens (Human)
CVCL_1072	ARH-77	Homo sapiens (Human)
CVCL_1072	ARH 77	Homo sapiens (Human)
CVCL_1072	ARH77	Homo sapiens (Human)
CVCL_0144	ARO	Homo sapiens (Human)
CVCL_0144	ARO 81-1	Homo sapiens (Human)
CVCL_0144	ARO81-1	Homo sapiens (Human)
CVCL_0144	ARO-81	Homo sapiens (Human)
CVCL_0144	ARO81	Homo sapiens (Human)
CVCL_0144	UCLA-RO 81	Homo sapiens (Human)
CVCL_0144	UCLA RO-81-A-1	Homo sapiens (Human)
CVCL_0144	UCLA RO-81A-1	Homo sapiens (Human)
CVCL_1904	AV3	Homo sapiens (Human)
CVCL_1904	AV 3	Homo sapiens (Human)
CVCL_1904	AV-3	Homo sapiens (Human)
CVCL_2862	AZ-521	Homo sapiens (Human)
CVCL_2862	AZ 521	Homo sapiens (Human)
CVCL_2862	AZ521	Homo sapiens (Human)
CVCL_9480	AZ-H3c	Homo sapiens (Human)
CVCL_9480	AZ-H3C	Homo sapiens (Human)
CVCL_9479	AZ-H6c	Homo sapiens (Human)
CVCL_9479	AZ-H6C	Homo sapiens (Human)
CVCL_0R19	B-THP-1	Homo sapiens (Human)
CVCL_6C17	B1OXI	Sus scrofa (Pig)
CVCL_6C17	B1oxi	Sus scrofa (Pig)
CVCL_2864	B2-17	Homo sapiens (Human)
CVCL_6C18	B6 [Contaminated chicken cell line]	Sus scrofa (Pig)
CVCL_J646	BALB/3T3 A31-1-1	Mus musculus (Mouse)
CVCL_J646	Balb/c 3T3 A31-I-1	Mus musculus (Mouse)
CVCL_J646	A31-1-1	Mus musculus (Mouse)
CVCL_J646	1-1	Mus musculus (Mouse)
CVCL_L996	BALB/3T3 A31-1-13	Mus musculus (Mouse)
CVCL_L996	Balb/c 3T3 A31-1-13	Mus musculus (Mouse)
CVCL_L996	A31-1-13	Mus musculus (Mouse)
CVCL_4E32	BALB/3T3-APR-MUC1 cl.16	Mus musculus (Mouse)
CVCL_4E32	BALB/3T3-APR-MUC1 clone 16	Mus musculus (Mouse)
CVCL_0164	Bcap37	Homo sapiens (Human)
CVCL_0164	Bcap-37	Homo sapiens (Human)
CVCL_0164	BCAP37	Homo sapiens (Human)
CVCL_A033	BCC-1/KMC	Homo sapiens (Human)
CVCL_A033	BCC1/KMC	Homo sapiens (Human)
CVCL_1081	BE-13	Homo sapiens (Human)
CVCL_1081	BE13	Homo sapiens (Human)
CVCL_1081	Be13	Homo sapiens (Human)
CVCL_6568	BEL-7404	Homo sapiens (Human)
CVCL_6568	Bel-7404	Homo sapiens (Human)
CVCL_6568	BEL 7404	Homo sapiens (Human)
CVCL_6568	Bel 7404	Homo sapiens (Human)
CVCL_6568	BEL7404	Homo sapiens (Human)
CVCL_6568	Bel7404	Homo sapiens (Human)
CVCL_6568	7404	Homo sapiens (Human)
CVCL_IP16	BEL-7404-CP.3	Homo sapiens (Human)
CVCL_IP16	BEL7404-CP.3	Homo sapiens (Human)
CVCL_IP16	7404-CP.3	Homo sapiens (Human)
CVCL_IP07	BEL-7404-CP1	Homo sapiens (Human)
CVCL_IP07	BEL7404-CP1	Homo sapiens (Human)
CVCL_IP07	7404-CP1	Homo sapiens (Human)
CVCL_IP09	BEL-7404-CP20	Homo sapiens (Human)
CVCL_IP09	BEL7404-CP20	Homo sapiens (Human)
CVCL_IP09	7404-CP20	Homo sapiens (Human)
CVCL_IP08	BEL-7404-CP7.5	Homo sapiens (Human)
CVCL_IP08	BEL7404-CP7.5	Homo sapiens (Human)
CVCL_IP08	7404-CP7.5	Homo sapiens (Human)
CVCL_6570	BG1	Homo sapiens (Human)
CVCL_6570	BG-1	Homo sapiens (Human)
CVCL_6570	BG-I	Homo sapiens (Human)
CVCL_6570	Bowman Gray-1	Homo sapiens (Human)
CVCL_6570	BG-1 FR	Homo sapiens (Human)
CVCL_5494	Bhas42	Mus musculus (Mouse)
CVCL_5494	Bhas 42	Mus musculus (Mouse)
CVCL_6278	BHP 10-3	Homo sapiens (Human)
CVCL_6278	BHP10-3	Homo sapiens (Human)
CVCL_6278	BHP-10	Homo sapiens (Human)
CVCL_6279	BHP 14-9	Homo sapiens (Human)
CVCL_6279	BHP14-9	Homo sapiens (Human)
CVCL_6279	BHP-14	Homo sapiens (Human)
CVCL_6281	BHP 17-10	Homo sapiens (Human)
CVCL_6281	BHP17-10	Homo sapiens (Human)
CVCL_6281	BHP-17	Homo sapiens (Human)
CVCL_6283	BHP 2-7	Homo sapiens (Human)
CVCL_6283	BHP17-10	Homo sapiens (Human)
CVCL_6283	BHP-17	Homo sapiens (Human)
CVCL_6284	BHP 5-16	Homo sapiens (Human)
CVCL_6284	BHP5-16	Homo sapiens (Human)
CVCL_6284	BHP-5	Homo sapiens (Human)
CVCL_6285	BHP 7-13	Homo sapiens (Human)
CVCL_6285	BHP7-13	Homo sapiens (Human)
CVCL_6285	BPH-7	Homo sapiens (Human)
CVCL_4W01	BHP2-7 Pazopanib selected	Homo sapiens (Human)
CVCL_4W01	CVCL_4W01	Homo sapiens (Human)
CVCL_8092	BIC-1	Homo sapiens (Human)
CVCL_8092	Bic-1	Homo sapiens (Human)
CVCL_8092	BIC1	Homo sapiens (Human)
CVCL_8092	Bic1	Homo sapiens (Human)
CVCL_8092	BIC	Homo sapiens (Human)
CVCL_6881	BIU-87	Unidentified
CVCL_6881	BIU87	Unidentified
CVCL_6882	BIU-87/ADMR	Unidentified
CVCL_8173	BLIN-1	Homo sapiens (Human)
CVCL_8173	Blin-1	Homo sapiens (Human)
CVCL_8173	B-lineage 1	Homo sapiens (Human)
CVCL_1968	BM-1604	Homo sapiens (Human)
CVCL_1968	BM 1604	Homo sapiens (Human)
CVCL_1968	BM1604	Homo sapiens (Human)
CVCL_1090	BONNA-12	Homo sapiens (Human)
CVCL_1090	Bonna-12	Homo sapiens (Human)
CVCL_D280	BrCA 5	Homo sapiens (Human)
CVCL_D280	BrCa 5	Homo sapiens (Human)
CVCL_D280	BrCA5	Homo sapiens (Human)
CVCL_8157	BSCC-93	Homo sapiens (Human)
CVCL_8157	BSCC93	Homo sapiens (Human)
CVCL_8157	Burn-derived Squamous Cell Carcinoma-93	Homo sapiens (Human)
CVCL_1858	BT-B	Homo sapiens (Human)
CVCL_Z252	BTI-Tnao38	Trichoplusia ni (Cabbage looper)
CVCL_Z252	Tnao38	Trichoplusia ni (Cabbage looper)
CVCL_Z252	Ao38	Trichoplusia ni (Cabbage looper)
CVCL_4J79	C-378	Homo sapiens (Human)
CVCL_4J79	C378	Homo sapiens (Human)
CVCL_U332	C-386	Homo sapiens (Human)
CVCL_U332	C386	Homo sapiens (Human)
CVCL_4J80	C-430	Homo sapiens (Human)
CVCL_4J80	C430	Homo sapiens (Human)
CVCL_1969	C-433	Homo sapiens (Human)
CVCL_1969	C433	Homo sapiens (Human)
CVCL_2322	C16	Homo sapiens (Human)
CVCL_1102	Ca9-22	Homo sapiens (Human)
CVCL_1102	CA9-22	Homo sapiens (Human)
CVCL_1102	Ca 9-22	Homo sapiens (Human)
CVCL_1102	CA922	Homo sapiens (Human)
CVCL_1102	Ca922	Homo sapiens (Human)
CVCL_4769	CABA I	Homo sapiens (Human)
CVCL_6883	CAC2	Rattus norvegicus (Rat)
CVCL_6883	Carcinoma Adenoide Cistico 2	Rattus norvegicus (Rat)
CVCL_0235	Caki-2	Homo sapiens (Human)
CVCL_0235	CAKI-2	Homo sapiens (Human)
CVCL_0235	CaKi-2	Homo sapiens (Human)
CVCL_0235	CAKI 2	Homo sapiens (Human)
CVCL_0235	CAKI 2	Homo sapiens (Human)
CVCL_0235	Caki2	Homo sapiens (Human)
CVCL_0235	CAKI2	Homo sapiens (Human)
CVCL_1T14	CaMa clone 15	Mesocricetus auratus (Golden hamster) / Mus musculus (Mouse)
CVCL_1T14	CaMa (clone 15)	Mesocricetus auratus (Golden hamster) / Mus musculus (Mouse)
CVCL_1T14	CaMa 15	Mesocricetus auratus (Golden hamster) / Mus musculus (Mouse)
CVCL_1T14	Cancer Mammae clone 15	Mesocricetus auratus (Golden hamster) / Mus musculus (Mouse)
CVCL_KU71	cAMP Hunter 1321N1 CALCR-RAMP3 Gs	Homo sapiens (Human)
CVCL_M091	CaOV	Homo sapiens (Human)
CVCL_6861	Caov-2	Homo sapiens (Human)
CVCL_6861	CaOV-2	Homo sapiens (Human)
CVCL_6861	CAOV-2	Homo sapiens (Human)
CVCL_6861	CAOV2	Homo sapiens (Human)
CVCL_8444	CaVe	Homo sapiens (Human)
CVCL_8444	Cancer Ventriculi	Homo sapiens (Human)
CVCL_2870	CCD-14Br	Homo sapiens (Human)
CVCL_2870	CCD-14BR	Homo sapiens (Human)
CVCL_2870	CCD-14 Br	Homo sapiens (Human)
CVCL_M023	CCL3	Mus musculus (Mouse)
CVCL_M024	CCL4	Homo sapiens (Human)
CVCL_D160	CEC-32	Coturnix japonica (Japanese quail) (Coturnix coturnix japonica)
CVCL_D160	SPCC-CEC32	Coturnix japonica (Japanese quail) (Coturnix coturnix japonica)
CVCL_KS70	CellSensor IL-1-bla ECV304	Homo sapiens (Human)
CVCL_KS70	IL-1-bla ECV304	Homo sapiens (Human)
CVCL_1120	CGTH-W-1	Homo sapiens (Human)
CVCL_1120	CGTH-W1	Homo sapiens (Human)
CVCL_1120	CGTH W-1	Homo sapiens (Human)
CVCL_1120	CGTHW1	Homo sapiens (Human)
CVCL_4992	CH1 [Human ovarian carcinoma]	Homo sapiens (Human)
CVCL_X012	CH1-cisR	Homo sapiens (Human)
CVCL_X012	CH1/cisR	Homo sapiens (Human)
CVCL_X012	CH1cisR	Homo sapiens (Human)
CVCL_X012	CH1Cis	Homo sapiens (Human)
CVCL_Y426	CH1:RD1694	Homo sapiens (Human)
CVCL_0238	Chang Liver	Homo sapiens (Human)
CVCL_0238	Chang liver	Homo sapiens (Human)
CVCL_0238	Chang Cells	Homo sapiens (Human)
CVCL_1R45	CHB	Rattus norvegicus (Rat)
CVCL_7166	CHP-100	Homo sapiens (Human)
CVCL_7166	CHP 100	Homo sapiens (Human)
CVCL_7166	CHP100	Homo sapiens (Human)
CVCL_IV94	CHP-100L	Homo sapiens (Human)
CVCL_IV94	CHP-100-L	Homo sapiens (Human)
CVCL_IV94	CHP100L	Homo sapiens (Human)
CVCL_IV95	CHP-100S	Homo sapiens (Human)
CVCL_IV95	CHP-100-S	Homo sapiens (Human)
CVCL_IV95	CHP100S	Homo sapiens (Human)
CVCL_4359	CHP-234	Homo sapiens (Human)
CVCL_4359	CHP 234	Homo sapiens (Human)
CVCL_4359	CHP234	Homo sapiens (Human)
CVCL_G347	CHSE/F	Lepomis macrochirus (Bluegill) (Eupomotis macrochirus)
CVCL_G347	CHSE-214	Lepomis macrochirus (Bluegill) (Eupomotis macrochirus)
CVCL_1R52	Clom 15	Rattus norvegicus (Rat)
CVCL_1T03	Clone 1A	Oncorhynchus tshawytscha (Chinook salmon) (Salmo tshawytscha)
CVCL_D297	CMP	Homo sapiens (Human)
CVCL_L115	CMPII C2	Homo sapiens (Human)
CVCL_L293	CNDT2	Homo sapiens (Human)
CVCL_L294	CNDT2.5	Homo sapiens (Human)
CVCL_6888	CNE-1	Homo sapiens (Human)
CVCL_6888	CNE1	Homo sapiens (Human)
CVCL_6888	CNE	Homo sapiens (Human)
CVCL_6889	CNE-2	Homo sapiens (Human)
CVCL_6889	CNE2	Homo sapiens (Human)
CVCL_6890	CNE-2Z	Homo sapiens (Human)
CVCL_6890	CNE-2z	Homo sapiens (Human)
CVCL_6890	CNE2Z	Homo sapiens (Human)
CVCL_J653	CO	Homo sapiens (Human)
CVCL_J653	COLE	Homo sapiens (Human)
CVCL_J653	Cole	Homo sapiens (Human)
CVCL_J653	Co	Homo sapiens (Human)
CVCL_FA09	COL	Homo sapiens (Human)
CVCL_2A40	Col-1	Mus musculus (Mouse)
CVCL_2A40	COL-1	Mus musculus (Mouse)
CVCL_4604	Col-10	Mus musculus (Mouse)
CVCL_4604	COL-10	Mus musculus (Mouse)
CVCL_4605	Col-7	Mus musculus (Mouse)
CVCL_4605	COL-7	Mus musculus (Mouse)
CVCL_F641	COLO 587	Homo sapiens (Human)
CVCL_F641	COLO-587	Homo sapiens (Human)
CVCL_F641	COLO587	Homo sapiens (Human)
CVCL_1862	COLO 677	Homo sapiens (Human)
CVCL_1862	COLO-677	Homo sapiens (Human)
CVCL_1862	COLO677	Homo sapiens (Human)
CVCL_1995	COLO 720E	Homo sapiens (Human)
CVCL_1995	COLO 720 E	Homo sapiens (Human)
CVCL_1995	COLO-720E	Homo sapiens (Human)
CVCL_1995	COLO720E	Homo sapiens (Human)
CVCL_1995	Colo720E	Homo sapiens (Human)
CVCL_AV69	COLO 720E contaminated	Homo sapiens (Human)
CVCL_1133	COLO 741	Homo sapiens (Human)
CVCL_1133	COLO-741	Homo sapiens (Human)
CVCL_1133	Colo741	Homo sapiens (Human)
CVCL_1133	COLO741	Homo sapiens (Human)
CVCL_1996	COLO 775	Homo sapiens (Human)
CVCL_1996	COLO-775	Homo sapiens (Human)
CVCL_1998	COLO 818	Homo sapiens (Human)
CVCL_1998	COLO-818	Homo sapiens (Human)
CVCL_1998	COLO818	Homo sapiens (Human)
CVCL_8290	CoLo-TC	Homo sapiens (Human)
CVCL_8290	CoLoTC	Homo sapiens (Human)
CVCL_1150	CTV-1	Homo sapiens (Human)
CVCL_1150	CTV1	Homo sapiens (Human)
CVCL_RX77	CTV-2	Homo sapiens (Human)
CVCL_2012	D-11	Oncorhynchus tshawytscha (Chinook salmon) (Salmo tshawytscha)
CVCL_1154	D-263MG	Homo sapiens (Human)
CVCL_1154	D-263 MG	Homo sapiens (Human)
CVCL_1154	D263MG	Homo sapiens (Human)
CVCL_5735	D-54MG	Homo sapiens (Human)
CVCL_5735	D-54 MG	Homo sapiens (Human)
CVCL_5735	D54MG	Homo sapiens (Human)
CVCL_5735	D54Mg	Homo sapiens (Human)
CVCL_5735	D54	Homo sapiens (Human)
CVCL_8669	D18T	Homo sapiens (Human)
CVCL_2884	D98/AH2 Clone B	Homo sapiens (Human)
CVCL_2884	D98/AH2 clone B	Homo sapiens (Human)
CVCL_2884	D98-AH2-CloneB	Homo sapiens (Human)
CVCL_4360	Dami	Homo sapiens (Human)
CVCL_4360	DAMI	Homo sapiens (Human)
CVCL_D279	DAPT	Homo sapiens (Human)
CVCL_J651	DD	Homo sapiens (Human)
CVCL_8674	Detroit 30A	Homo sapiens (Human)
CVCL_8674	Detroit-30A	Homo sapiens (Human)
CVCL_8674	Det-30A	Homo sapiens (Human)
CVCL_8674	Det30A	Homo sapiens (Human)
CVCL_2436	Detroit 6	Homo sapiens (Human)
CVCL_2436	Detroit-6	Homo sapiens (Human)
CVCL_2436	Det-6	Homo sapiens (Human)
CVCL_2436	Det6	Homo sapiens (Human)
CVCL_M618	Detroit 6 clone 12	Homo sapiens (Human)
CVCL_M618	Detroit-6 cl.12	Homo sapiens (Human)
CVCL_M618	Det6 clone 12	Homo sapiens (Human)
CVCL_8188	Detroit 98	Homo sapiens (Human)
CVCL_8188	Detroit-98	Homo sapiens (Human)
CVCL_8188	Det-98	Homo sapiens (Human)
CVCL_8188	Det98	Homo sapiens (Human)
CVCL_8188	D98	Homo sapiens (Human)
CVCL_8189	Detroit 98/AG	Homo sapiens (Human)
CVCL_8189	Det98/AG	Homo sapiens (Human)
CVCL_U961	Detroit 98/AH	Homo sapiens (Human)
CVCL_U961	Det98/AH	Homo sapiens (Human)
CVCL_U961	D98/AH	Homo sapiens (Human)
CVCL_8190	Detroit 98/AH-2	Homo sapiens (Human)
CVCL_8190	Det98/AH-2	Homo sapiens (Human)
CVCL_8190	D98/AH-2	Homo sapiens (Human)
CVCL_8190	D98-AH2	Homo sapiens (Human)
CVCL_8191	Detroit 98/AH-R	Homo sapiens (Human)
CVCL_8191	Det98/AH-R	Homo sapiens (Human)
CVCL_8191	Det98/AHR	Homo sapiens (Human)
CVCL_8191	D98/AH-R	Homo sapiens (Human)
CVCL_8192	Detroit 98s	Homo sapiens (Human)
CVCL_1Q83	DM12	Homo sapiens (Human)
CVCL_1Q84	DM14 [Human OCSCC]	Homo sapiens (Human)
CVCL_W888	DRHEp2	Homo sapiens (Human)
CVCL_W888	DrHep-2	Homo sapiens (Human)
CVCL_6286	DRO	Homo sapiens (Human)
CVCL_6286	DRO-90-1	Homo sapiens (Human)
CVCL_6286	DRO 90-1	Homo sapiens (Human)
CVCL_6286	DRO90-1	Homo sapiens (Human)
CVCL_6286	DRO-90	Homo sapiens (Human)
CVCL_6286	RO 90-D-1	Homo sapiens (Human)
CVCL_6286	UCLA RO 90-D-1	Homo sapiens (Human)
CVCL_4738	DuPro-1	Homo sapiens (Human)
CVCL_4738	DuPro	Homo sapiens (Human)
CVCL_4738	DUPRO	Homo sapiens (Human)
CVCL_1185	EB3 [Human Burkitt lymphoma]	Homo sapiens (Human)
CVCL_1185	EB-3	Homo sapiens (Human)
CVCL_1185	Epstein-Barr-3	Homo sapiens (Human)
CVCL_1185	GM04679	Homo sapiens (Human)
CVCL_8344	EB33	Homo sapiens (Human)
CVCL_8344	EB 33	Homo sapiens (Human)
CVCL_8344	EB-33	Homo sapiens (Human)
CVCL_7260	ECC-1	Homo sapiens (Human)
CVCL_7260	ECC1	Homo sapiens (Human)
CVCL_7260	EnCa1	Homo sapiens (Human)
CVCL_4518	ECTC	Chlorocebus sabaeus (Green monkey) (Cercopithecus sabaeus)
CVCL_4518	Embryonic Calf Thyroid Cell	Chlorocebus sabaeus (Green monkey) (Cercopithecus sabaeus)
CVCL_2029	ECV-304	Homo sapiens (Human)
CVCL_2029	ECV 304	Homo sapiens (Human)
CVCL_2029	ECV304	Homo sapiens (Human)
CVCL_2029	ECV	Homo sapiens (Human)
CVCL_2029	E304	Homo sapiens (Human)
CVCL_2029	T24(ECV304)	Homo sapiens (Human)
CVCL_8345	ED(27)	Homo sapiens (Human)
CVCL_8345	ED27	Homo sapiens (Human)
CVCL_8346	EEK	Sus scrofa (Pig)
CVCL_8346	Homo sapiens (Human)	Sus scrofa (Pig)
CVCL_L804	EH	Homo sapiens (Human)
CVCL_T447	EH-118MG	Homo sapiens (Human)
CVCL_T447	EH118MG	Homo sapiens (Human)
CVCL_T447	118 MG-EH	Homo sapiens (Human)
CVCL_1194	EHEB	Homo sapiens (Human)
CVCL_2893	EJ-1	Homo sapiens (Human)
CVCL_2893	EJ1	Homo sapiens (Human)
CVCL_LN34	EJ-30	Homo sapiens (Human)
CVCL_LN34	EJ30	Homo sapiens (Human)
CVCL_LN35	EJ-30 clone A3	Homo sapiens (Human)
CVCL_LN35	A3	Homo sapiens (Human)
CVCL_LN36	EJ-30 clone B3	Homo sapiens (Human)
CVCL_LN36	B3	Homo sapiens (Human)
CVCL_LN37	EJ-30 clone B3-WrnDN1	Homo sapiens (Human)
CVCL_LN37	B3-WrnDN1	Homo sapiens (Human)
CVCL_F666	EJ-30tgr	Homo sapiens (Human)
CVCL_F666	EJ30tgr	Homo sapiens (Human)
CVCL_F666	GM16260	Homo sapiens (Human)
CVCL_2443	Ej138	Homo sapiens (Human)
CVCL_2443	EJ138	Homo sapiens (Human)
CVCL_2443	EJ 138	Homo sapiens (Human)
CVCL_2443	MGH-U1	Homo sapiens (Human)
CVCL_2443	MGHU1	Homo sapiens (Human)
CVCL_2443	MGH-UI	Homo sapiens (Human)
CVCL_2443	MGH-U1 (EJ)	Homo sapiens (Human)
CVCL_2443	EJ	Homo sapiens (Human)
CVCL_3680	EL 1	Homo sapiens (Human)
CVCL_8686	ElCo	Homo sapiens (Human)
CVCL_4361	EPC	Pimephales promelas (Fathead minnow)
CVCL_4361	Epithelioma Papulosum Cyprini	Pimephales promelas (Fathead minnow)
CVCL_6E02	EPCtiHSP70	Pimephales promelas (Fathead minnow)
CVCL_8193	EPLC-32M1	Homo sapiens (Human)
CVCL_8193	EPLC 32M1	Homo sapiens (Human)
CVCL_8193	EPLC3-2M1	Homo sapiens (Human)
CVCL_8193	EPLC32M1	Homo sapiens (Human)
CVCL_8194	EPLC-65H	Homo sapiens (Human)
CVCL_8194	EPLC 65H	Homo sapiens (Human)
CVCL_8194	EPLC-65	Homo sapiens (Human)
CVCL_B398	ESKOL	Homo sapiens (Human)
CVCL_B398	Eskol	Homo sapiens (Human)
CVCL_8351	ESP-1	Homo sapiens (Human)
CVCL_8351	ESP1	Homo sapiens (Human)
CVCL_1206	ETK-1	Homo sapiens (Human)
CVCL_1206	ETK1	Homo sapiens (Human)
CVCL_8857	EU-1	Homo sapiens (Human)
CVCL_8857	855	Homo sapiens (Human)
CVCL_8857	Line 855	Homo sapiens (Human)
CVCL_8857	Emory University-1	Homo sapiens (Human)
CVCL_8865	EU-7	Homo sapiens (Human)
CVCL_8865	91-17	Homo sapiens (Human)
CVCL_8865	Emory University-7	Homo sapiens (Human)
CVCL_7262	EUE	Homo sapiens (Human)
CVCL_8687	EVLC2	Homo sapiens (Human)
CVCL_8687	Endothelial Venous Line clone C2	Homo sapiens (Human)
CVCL_1Q45	F-137	Homo sapiens (Human)
CVCL_1Q45	F 137	Homo sapiens (Human)
CVCL_1Q45	F137	Homo sapiens (Human)
CVCL_A039	F2.4A3	Homo sapiens (Human)
CVCL_A040	F2.4E5	Homo sapiens (Human)
CVCL_A040	F2-4E5	Homo sapiens (Human)
CVCL_A041	F2.5B6	Homo sapiens (Human)
CVCL_A041	F2-5B6	Homo sapiens (Human)
CVCL_8688	F255A4	Homo sapiens (Human)
CVCL_9917	FB-2	Homo sapiens (Human)
CVCL_9917	FB2	Homo sapiens (Human)
CVCL_1R34	Fitz-HSA	Canis lupus familiaris (Dog) (Canis familiaris)
CVCL_1R34	FITZ-HSA	Canis lupus familiaris (Dog) (Canis familiaris)
CVCL_1R34	Fitz	Canis lupus familiaris (Dog) (Canis familiaris)
CVCL_1R34	DEN-HSA/Fitz	Canis lupus familiaris (Dog) (Canis familiaris)
CVCL_1905	FL	Homo sapiens (Human)
CVCL_1905	FL*	Homo sapiens (Human)
CVCL_F664	Flow13000	Homo sapiens (Human)
CVCL_F664	Flow 13000	Homo sapiens (Human)
CVCL_5910	Flow5000	Homo sapiens (Human)
CVCL_5910	Flow 5000	Homo sapiens (Human)
CVCL_5910	Flow #5,000	Homo sapiens (Human)
CVCL_F662	Flow6000	Homo sapiens (Human)
CVCL_F662	Flow 6000	Homo sapiens (Human)
CVCL_2904	Flow7000	Homo sapiens (Human)
CVCL_2904	Flow 7000	Homo sapiens (Human)
CVCL_2904	F7000	Homo sapiens (Human)
CVCL_L984	FQ	Aotus trivirgatus (Three-striped night monkey) (Douroucouli)
CVCL_4838	FU-RPNT-2	Homo sapiens (Human)
CVCL_4838	FU-PNET-2	Homo sapiens (Human)
CVCL_U962	G-11	Homo sapiens (Human)
CVCL_0270	G-401	Homo sapiens (Human)
CVCL_0270	G401	Homo sapiens (Human)
CVCL_0270	G 401	Homo sapiens (Human)
CVCL_1Q46	G3.32.2	Homo sapiens (Human)
CVCL_M021	GB60	Homo sapiens (Human)
CVCL_M021	GB 60	Homo sapiens (Human)
CVCL_2910	GCH-nu-YS	Homo sapiens (Human)
CVCL_8199	GHE	Homo sapiens (Human)
CVCL_8199	Glioblastome Humain E	Homo sapiens (Human)
CVCL_H544	GHR3	Homo sapiens (Human)
CVCL_H544	GM15923	Homo sapiens (Human)
CVCL_2254	Girardi Heart	Homo sapiens (Human)
CVCL_2254	Girardi heart	Homo sapiens (Human)
CVCL_2254	GIRARDI HEART	Homo sapiens (Human)
CVCL_1815	Girardi Heart clone 2	Homo sapiens (Human)
CVCL_1815	GIRARDI HEART C2	Homo sapiens (Human)
CVCL_1815	GHc2	Homo sapiens (Human)
CVCL_1816	Girardi Heart clone 7	Homo sapiens (Human)
CVCL_1816	GIRARDI HEART C7	Homo sapiens (Human)
CVCL_1816	GHc7	Homo sapiens (Human)
CVCL_7265	GK-5	Homo sapiens (Human)
CVCL_J110	GM01311	Homo sapiens (Human)
CVCL_J110	GM-1311	Homo sapiens (Human)
CVCL_J110	GM01311A	Homo sapiens (Human)
CVCL_J110	AG01311	Homo sapiens (Human)
CVCL_J110	AG-1311	Homo sapiens (Human)
CVCL_J110	AG 1311	Homo sapiens (Human)
CVCL_J111	GM01312	Homo sapiens (Human)
CVCL_J111	GM-1312	Homo sapiens (Human)
CVCL_J111	GM 1312	Homo sapiens (Human)
CVCL_J111	GM1312	Homo sapiens (Human)
CVCL_J111	GM01312A	Homo sapiens (Human)
CVCL_J111	AG01312	Homo sapiens (Human)
CVCL_J111	AG-1312	Homo sapiens (Human)
CVCL_J111	AG 1312	Homo sapiens (Human)
CVCL_D870	GM01500	Homo sapiens (Human)
CVCL_D870	GM-1500	Homo sapiens (Human)
CVCL_D870	GM 1500	Homo sapiens (Human)
CVCL_D870	GM1500	Homo sapiens (Human)
CVCL_H615	GM1500-6TG-A11	Homo sapiens (Human)
CVCL_H615	GM1500 6TG-A11	Homo sapiens (Human)
CVCL_H615	GM 1500 6TG-A11	Homo sapiens (Human)
CVCL_H615	GM 1500 6TG A11	Homo sapiens (Human)
CVCL_H615	GM1500 6TG A-11	Homo sapiens (Human)
CVCL_H615	GM 1500 6TG-A1 1	Homo sapiens (Human)
CVCL_H615	6TG-A11	Homo sapiens (Human)
CVCL_H615	GM04672	Homo sapiens (Human)
CVCL_H615	GM 4672	Homo sapiens (Human)
CVCL_H615	GM4672	Homo sapiens (Human)
CVCL_H616	GM1500-6TG-A12	Homo sapiens (Human)
CVCL_H616	GM1500 6TG-A12	Homo sapiens (Human)
CVCL_H616	GM 1500 6TG-A12	Homo sapiens (Human)
CVCL_H616	GM 1500 6TG-A1 2	Homo sapiens (Human)
CVCL_H616	GM 1500 6 TG-A12	Homo sapiens (Human)
CVCL_H616	GM1500TG-A12	Homo sapiens (Human)
CVCL_H617	GM1500-6TG-OUB	Homo sapiens (Human)
CVCL_H617	GM1500 OUB/6TG	Homo sapiens (Human)
CVCL_H617	KR-4	Homo sapiens (Human)
CVCL_H617	KR4	Homo sapiens (Human)
CVCL_AT69	GNE-587170	Homo sapiens (Human)
CVCL_AT69	OCI-Ly-3 Boston variant	Homo sapiens (Human)
CVCL_2050	GOS-3	Homo sapiens (Human)
CVCL_2050	GOS3	Homo sapiens (Human)
CVCL_1R31	GPS-M	Mus musculus (Mouse)
CVCL_1R31	Guinea Pig Spleen - Michigan	Mus musculus (Mouse)
CVCL_1R32	GPS-PD	Mus musculus (Mouse)
CVCL_1R32	Guinea Pig Spleen - Parke Davies	Mus musculus (Mouse)
CVCL_2451	GR-M	Homo sapiens (Human)
CVCL_2451	GRM	Homo sapiens (Human)
CVCL_7667	GREF-X	Rattus norvegicus (Rat)
CVCL_1237	GT3TKB	Homo sapiens (Human)
CVCL_7669	H-494	Homo sapiens (Human)
CVCL_7669	H 494	Homo sapiens (Human)
CVCL_7669	H494	Homo sapiens (Human)
CVCL_1T06	H7D7A	Homo sapiens (Human)
CVCL_1T06	H7D7-A	Homo sapiens (Human)
CVCL_1T07	H7D7B	Homo sapiens (Human)
CVCL_1T07	H7D7-B	Homo sapiens (Human)
CVCL_1T10	H7D7BD5	Homo sapiens (Human)
CVCL_1T10	H7D7-BD5	Homo sapiens (Human)
CVCL_1T10	BD5	Homo sapiens (Human)
CVCL_1T10	HepG2-BD5	Homo sapiens (Human)
CVCL_1T08	H7D7C	Homo sapiens (Human)
CVCL_1T08	H7D7-C	Homo sapiens (Human)
CVCL_1T09	H7D7D	Homo sapiens (Human)
CVCL_1T09	H7D7-D	Homo sapiens (Human)
CVCL_S898	HAC15	Homo sapiens (Human)
CVCL_S898	HAC-15	Homo sapiens (Human)
CVCL_S898	HAC clone 15	Homo sapiens (Human)
CVCL_8690	HAEND	Homo sapiens (Human)
CVCL_8690	AG13420	Homo sapiens (Human)
CVCL_8223	hAG	Homo sapiens (Human)
CVCL_8223	HAG	Homo sapiens (Human)
CVCL_8223	human Adenomatous Goiter	Homo sapiens (Human)
CVCL_B401	Hair-M	Homo sapiens (Human)
CVCL_B401	HAIR-M	Homo sapiens (Human)
CVCL_B401	Hair M	Homo sapiens (Human)
CVCL_M630	HBC	Rattus norvegicus (Rat)
CVCL_4362	HBL-100	Homo sapiens (Human)
CVCL_4362	HBL 100	Homo sapiens (Human)
CVCL_4362	HBL100	Homo sapiens (Human)
CVCL_AT91	HBMEC-2	Homo sapiens (Human)
CVCL_D281	HBT-3	Homo sapiens (Human)
CVCL_D281	HBT3	Homo sapiens (Human)
CVCL_J652	HBT-39b	Homo sapiens (Human)
CVCL_J652	HBT-39B	Homo sapiens (Human)
CVCL_J652	HBT39B	Homo sapiens (Human)
CVCL_J652	HBT39b	Homo sapiens (Human)
CVCL_J652	HBT-39	Homo sapiens (Human)
CVCL_J652	HT-39	Homo sapiens (Human)
CVCL_M746	HBT-E	Homo sapiens (Human)
CVCL_M746	HBTE	Homo sapiens (Human)
CVCL_M746	16c	Homo sapiens (Human)
CVCL_Z631	HC-04	Homo sapiens (Human)
CVCL_Z631	HC04	Homo sapiens (Human)
CVCL_Z631	HCO4	Homo sapiens (Human)
CVCL_1243	HC-1	Homo sapiens (Human)
CVCL_1243	HC1	Homo sapiens (Human)
CVCL_G002	HCC60	Homo sapiens (Human)
CVCL_G002	HCC0060	Homo sapiens (Human)
CVCL_V729	HCC630	Homo sapiens (Human)
CVCL_V729	HCC0630	Homo sapiens (Human)
CVCL_M619	HCE	Homo sapiens (Human)
CVCL_M850	HCu 10	Homo sapiens (Human)
CVCL_M850	Hcu 10	Homo sapiens (Human)
CVCL_M850	HCU 10	Homo sapiens (Human)
CVCL_M850	HCu-10	Homo sapiens (Human)
CVCL_M852	HCu 18	Homo sapiens (Human)
CVCL_M852	Hcu 18	Homo sapiens (Human)
CVCL_M852	HCU 18	Homo sapiens (Human)
CVCL_M852	HCu-18	Homo sapiens (Human)
CVCL_M852	HCU-18	Homo sapiens (Human)
CVCL_M853	HCu 22	Homo sapiens (Human)
CVCL_M853	HCu-22	Homo sapiens (Human)
CVCL_M854	HCu 27	Homo sapiens (Human)
CVCL_M854	HCu-27	Homo sapiens (Human)
CVCL_M855	HCu 33	Homo sapiens (Human)
CVCL_M855	Hcu 33	Homo sapiens (Human)
CVCL_M855	HCu-33	Homo sapiens (Human)
CVCL_M856	HCu 37	Homo sapiens (Human)
CVCL_M856	Hcu 37	Homo sapiens (Human)
CVCL_M856	HCu-37	Homo sapiens (Human)
CVCL_M857	HCu 39	Homo sapiens (Human)
CVCL_M857	Hcu 39	Homo sapiens (Human)
CVCL_M857	HCU 39	Homo sapiens (Human)
CVCL_M857	HCu-39	Homo sapiens (Human)
CVCL_M857	HCU-39	Homo sapiens (Human)
CVCL_8229	HCV-29TMV	Homo sapiens (Human)
CVCL_8229	HCV-29Tmv	Homo sapiens (Human)
CVCL_2926	HEC-155	Homo sapiens (Human)
CVCL_8313	HEC-180	Homo sapiens (Human)
CVCL_M624	HEK	Homo sapiens (Human)
CVCL_M624	Human Embryonic Kidney	Homo sapiens (Human)
CVCL_M624	HEK-1	Homo sapiens (Human)
CVCL_M624	HEK-RLV	Homo sapiens (Human)
CVCL_M625	HEK/HRV	Homo sapiens (Human)
CVCL_1R39	HEL-R66	Chlorocebus aethiops (Green monkey) (Cercopithecus aethiops)
CVCL_RX04	HEp L1D7	Homo sapiens (Human)
CVCL_RX05	HEp L1G5	Homo sapiens (Human)
CVCL_1906	HEp-2	Homo sapiens (Human)
CVCL_1906	Hep-2	Homo sapiens (Human)
CVCL_1906	HEP-2	Homo sapiens (Human)
CVCL_1906	Hep 2	Homo sapiens (Human)
CVCL_1906	Hep2	Homo sapiens (Human)
CVCL_1906	HEp2	Homo sapiens (Human)
CVCL_1906	HEP2	Homo sapiens (Human)
CVCL_1906	H.Ep.-2	Homo sapiens (Human)
CVCL_1906	H.Ep. #2	Homo sapiens (Human)
CVCL_1906	H.Ep. No. 2	Homo sapiens (Human)
CVCL_1906	Hep II	Homo sapiens (Human)
CVCL_1906	Human Epidermoid carcinoma #2	Homo sapiens (Human)
CVCL_1906	Human Epithelioma-2	Homo sapiens (Human)
CVCL_2817	HEp-2 clone 2B	Homo sapiens (Human)
CVCL_2817	Hep2 (Clone 2B)	Homo sapiens (Human)
CVCL_2817	Hep2 clone B	Homo sapiens (Human)
CVCL_GZ00	Hep-2 TPFR	Homo sapiens (Human)
CVCL_2940	HEp-2C	Homo sapiens (Human)
CVCL_2940	Hep-2C	Homo sapiens (Human)
CVCL_0027	Hep-G2	Homo sapiens (Human)
CVCL_0027	HEP-G2	Homo sapiens (Human)
CVCL_0027	Hep G2	Homo sapiens (Human)
CVCL_0027	HEP G2	Homo sapiens (Human)
CVCL_0027	HepG2	Homo sapiens (Human)
CVCL_0027	HEPG2	Homo sapiens (Human)
CVCL_W635	HES [Human contaminated endometrial epithelial]	Homo sapiens (Human)
CVCL_4T83	HET-2A	Homo sapiens (Human)
CVCL_4T83	HIMEG-1	Homo sapiens (Human)
CVCL_8439	HIMeg-1	Homo sapiens (Human)
CVCL_8439	HIMEG-1	Homo sapiens (Human)
CVCL_5290	HKB-1	Homo sapiens (Human)
CVCL_8776	HKMUS	Homo sapiens (Human)
CVCL_8230	HKMUS-SF	Homo sapiens (Human)
CVCL_8231	HL111783	Homo sapiens (Human)
CVCL_8231	HL-111783	Homo sapiens (Human)
CVCL_8233	HMV-I	Homo sapiens (Human)
CVCL_8233	HMV-1	Homo sapiens (Human)
CVCL_0308	HNE-1	Homo sapiens (Human)
CVCL_0308	HNE1	Homo sapiens (Human)
CVCL_FA07	HNE-2	Homo sapiens (Human)
CVCL_FA07	HNE2	Homo sapiens (Human)
CVCL_M838	HNOS	Mus musculus (Mouse)
CVCL_4J67	hntES	Homo sapiens (Human)
CVCL_8706	HONE-1	Homo sapiens (Human)
CVCL_8706	Hone-1	Homo sapiens (Human)
CVCL_8706	HONE1	Homo sapiens (Human)
CVCL_8706	Hone1	Homo sapiens (Human)
CVCL_9124	Horse	Cricetulus griseus (Chinese hamster) (Cricetulus barabensis griseus)
CVCL_7959	HPB-MLT	Homo sapiens (Human)
CVCL_7959	FCCH1019	Homo sapiens (Human)
CVCL_8446	HPC-36M	Homo sapiens (Human)
CVCL_8446	HPC36M	Homo sapiens (Human)
CVCL_8224	hPTC	Sus scrofa (Pig)
CVCL_8224	HPTC	Sus scrofa (Pig)
CVCL_8224	human Papillary Thyroid Carcinoma	Sus scrofa (Pig)
CVCL_0761	Hs 445	Homo sapiens (Human)
CVCL_0761	HS-445	Homo sapiens (Human)
CVCL_0761	Hs-445	Homo sapiens (Human)
CVCL_0761	HS 445T	Homo sapiens (Human)
CVCL_0761	Hs445	Homo sapiens (Human)
CVCL_F646	Hs 677.St	Mus musculus (Mouse)
CVCL_S071	Hs 817.T	Homo sapiens (Human)
CVCL_2516	HS-Sultan	Homo sapiens (Human)
CVCL_2516	Hs-Sultan	Homo sapiens (Human)
CVCL_2516	HS-SULTAN	Homo sapiens (Human)
CVCL_2516	HS Sultan	Homo sapiens (Human)
CVCL_2516	HSSultan	Homo sapiens (Human)
CVCL_2516	H. S. Sultan	Homo sapiens (Human)
CVCL_2516	SULTAN	Homo sapiens (Human)
CVCL_2516	Sultan	Homo sapiens (Human)
CVCL_8355	HSC-41	Homo sapiens (Human)
CVCL_8355	HSC41	Homo sapiens (Human)
CVCL_2517	HSG	Homo sapiens (Human)
CVCL_2517	Human Salivary Gland	Homo sapiens (Human)
CVCL_A047	HSG-AZA1	Homo sapiens (Human)
CVCL_A047	HSGAza1	Homo sapiens (Human)
CVCL_A048	HSG-AZA3	Homo sapiens (Human)
CVCL_2951	HSGc-C5	Homo sapiens (Human)
CVCL_B032	HSY	Homo sapiens (Human)
CVCL_U462	HSY-EB	Homo sapiens (Human)
CVCL_X007	hTERT-EEC-B37	Homo sapiens (Human)
CVCL_X007	hTERT-EEC	Homo sapiens (Human)
CVCL_8451	Hu1734	Homo sapiens (Human)
CVCL_8451	Hu 1734	Homo sapiens (Human)
CVCL_8451	HU 1734	Homo sapiens (Human)
CVCL_8238	Hu456	Homo sapiens (Human)
CVCL_8238	Hu 456	Homo sapiens (Human)
CVCL_8238	HU 456	Homo sapiens (Human)
CVCL_8238	HU456	Homo sapiens (Human)
CVCL_8239	Hu549	Homo sapiens (Human)
CVCL_8239	Hu 549	Homo sapiens (Human)
CVCL_8239	HU 549	Homo sapiens (Human)
CVCL_8240	Hu609	Homo sapiens (Human)
CVCL_8240	HU609	Homo sapiens (Human)
CVCL_8240	Hu 609	Homo sapiens (Human)
CVCL_8240	HU 609	Homo sapiens (Human)
CVCL_8241	Hu609T	Homo sapiens (Human)
CVCL_8241	Hu 609T	Homo sapiens (Human)
CVCL_8241	HU 609 T	Homo sapiens (Human)
CVCL_8242	Hu609Tmv	Homo sapiens (Human)
CVCL_8243	Hu961a	Homo sapiens (Human)
CVCL_8243	Hu 961a	Homo sapiens (Human)
CVCL_8243	Hu961t	Homo sapiens (Human)
CVCL_8243	HU961T	Homo sapiens (Human)
CVCL_B150	HUES 2	Homo sapiens (Human)
CVCL_B150	HUES-2	Homo sapiens (Human)
CVCL_B150	HUES2	Homo sapiens (Human)
CVCL_B150	HuES2	Homo sapiens (Human)
CVCL_B150	HVRDe002-A	Homo sapiens (Human)
CVCL_8283	HuKo39	Homo sapiens (Human)
CVCL_8357	HuL-1	Homo sapiens (Human)
CVCL_8357	HUL-1	Homo sapiens (Human)
CVCL_2526	HuNS1	Homo sapiens (Human)
CVCL_M861	Hut	Homo sapiens (Human)
CVCL_G137	HuT-11	Homo sapiens (Human)
CVCL_G138	HuT-12	Homo sapiens (Human)
CVCL_G139	HuT-13	Homo sapiens (Human)
CVCL_G140	HuT-14	Homo sapiens (Human)
CVCL_G140	HUT 14	Homo sapiens (Human)
CVCL_1305	IM-9	Homo sapiens (Human)
CVCL_1305	IM 9	Homo sapiens (Human)
CVCL_1305	IM9	Homo sapiens (Human)
CVCL_1305	GM04680	Homo sapiens (Human)
CVCL_8245	IMC-2	Homo sapiens (Human)
CVCL_8245	IMC2	Homo sapiens (Human)
CVCL_8246	IMC-3	Homo sapiens (Human)
CVCL_8247	IMC-4	Homo sapiens (Human)
CVCL_0350	IN157	Homo sapiens (Human)
CVCL_0350	IN-157	Homo sapiens (Human)
CVCL_0350	IN/157	Homo sapiens (Human)
CVCL_0350	IN 157	Homo sapiens (Human)
CVCL_1907	Intestine 407	Homo sapiens (Human)
CVCL_1907	intestine 407	Homo sapiens (Human)
CVCL_1907	Intestine-407	Homo sapiens (Human)
CVCL_1907	intestine-407	Homo sapiens (Human)
CVCL_1907	INT 407	Homo sapiens (Human)
CVCL_1907	Int 407	Homo sapiens (Human)
CVCL_1907	INT-407	Homo sapiens (Human)
CVCL_1907	Int-407	Homo sapiens (Human)
CVCL_1907	Int407	Homo sapiens (Human)
CVCL_1907	INT407	Homo sapiens (Human)
CVCL_1907	Henle-407	Homo sapiens (Human)
CVCL_1907	HEI	Homo sapiens (Human)
CVCL_7169	IPDDC-A2	Rattus norvegicus (Rat)
CVCL_7169	IPDDCA2	Rattus norvegicus (Rat)
CVCL_6C42	IPEC	Bos taurus (Bovine)
CVCL_1R53	IPRB	Rattus norvegicus (Rat)
CVCL_Z489	IPRI-OL-11	Choristoneura fumiferana (Spruce budworm moth) (Archips fumiferana)
CVCL_Z490	IPRI-OL-7	Choristoneura fumiferana (Spruce budworm moth) (Archips fumiferana)
CVCL_7168	IPTP/98	Rattus norvegicus (Rat)
CVCL_7168	IPTP-98	Rattus norvegicus (Rat)
CVCL_F642	IST-1	Homo sapiens (Human)
CVCL_2965	J-111	Homo sapiens (Human)
CVCL_2965	J 111	Homo sapiens (Human)
CVCL_2965	J111	Homo sapiens (Human)
CVCL_2965	JIII	Homo sapiens (Human)
CVCL_2965	Oregon J-111	Homo sapiens (Human)
CVCL_3990	J-96	Homo sapiens (Human)
CVCL_3990	J96	Homo sapiens (Human)
CVCL_3990	Oregon J-96	Homo sapiens (Human)
CVCL_4015	JCA-1	Homo sapiens (Human)
CVCL_4015	JCA1	Homo sapiens (Human)
CVCL_M093	JHC	Homo sapiens (Human)
CVCL_2785	JHH-1	Homo sapiens (Human)
CVCL_2785	Jhh-1	Homo sapiens (Human)
CVCL_2785	JHH1	Homo sapiens (Human)
CVCL_1T11	JHPI-1 clone-16	Mesocricetus auratus (Golden hamster)
CVCL_1T11	Clone-16	Mesocricetus auratus (Golden hamster)
CVCL_M620	JHT	Homo sapiens (Human)
CVCL_5987	JHU-012	Homo sapiens (Human)
CVCL_5987	JHU 012	Homo sapiens (Human)
CVCL_5987	JHU-O12	Homo sapiens (Human)
CVCL_5987	JHU012	Homo sapiens (Human)
CVCL_5987	SCC012	Homo sapiens (Human)
CVCL_5987	HNSCC 012	Homo sapiens (Human)
CVCL_5987	O12	Homo sapiens (Human)
CVCL_5987	12	Homo sapiens (Human)
CVCL_5988	JHU-013	Homo sapiens (Human)
CVCL_5988	JHU 013	Homo sapiens (Human)
CVCL_5988	JHU013	Homo sapiens (Human)
CVCL_5988	JHU-O13	Homo sapiens (Human)
CVCL_5988	JHU-13	Homo sapiens (Human)
CVCL_5988	O13	Homo sapiens (Human)
CVCL_5989	JHU-019	Homo sapiens (Human)
CVCL_5989	JHU 019	Homo sapiens (Human)
CVCL_5989	JHU-O19	Homo sapiens (Human)
CVCL_5989	JHU019	Homo sapiens (Human)
CVCL_5989	O19	Homo sapiens (Human)
CVCL_5989	19	Homo sapiens (Human)
CVCL_5989	19	Homo sapiens (Human)
CVCL_5992	JHU-028	Homo sapiens (Human)
CVCL_5992	JHU 028	Homo sapiens (Human)
CVCL_5992	JHU028	Homo sapiens (Human)
CVCL_5992	SCC028	Homo sapiens (Human)
CVCL_5992	HNSCC 028	Homo sapiens (Human)
CVCL_5992	O28	Homo sapiens (Human)
CVCL_T011	JKT-1	Homo sapiens (Human)
CVCL_T011	JKT1	Homo sapiens (Human)
CVCL_T014	JKT-HM	Homo sapiens (Human)
CVCL_1Q86	JMAR	Homo sapiens (Human)
CVCL_4W58	JMU-RTK-2	Homo sapiens (Human)
CVCL_2082	JOSK-I	Homo sapiens (Human)
CVCL_8141	JOSK-K	Homo sapiens (Human)
CVCL_2083	JOSK-M	Homo sapiens (Human)
CVCL_8142	JOSK-S	Homo sapiens (Human)
CVCL_8362	JTC-17	Homo sapiens (Human)
CVCL_8362	Japanese Tissue Culture-17	Homo sapiens (Human)
CVCL_A034	JTC-3	Homo sapiens (Human)
CVCL_A034	Japanese Tissue Culture-3	Homo sapiens (Human)
CVCL_2537	K1	Homo sapiens (Human)
CVCL_6308	K2 [Human thyroid carcinoma]	Homo sapiens (Human)
CVCL_8363	KA-S1	Mus musculus (Mouse)
CVCL_6301	KAK-1	Homo sapiens (Human)
CVCL_6301	KAK1	Homo sapiens (Human)
CVCL_6301	KAK	Homo sapiens (Human)
CVCL_8485	Kasumi-10	Homo sapiens (Human)
CVCL_6302	KAT-10	Homo sapiens (Human)
CVCL_6302	KAT10	Homo sapiens (Human)
CVCL_6304	KAT-4	Homo sapiens (Human)
CVCL_6304	KAT4	Homo sapiens (Human)
CVCL_0370	KAT-5	Homo sapiens (Human)
CVCL_0370	KAT5	Homo sapiens (Human)
CVCL_6305	KAT-50	Homo sapiens (Human)
CVCL_6305	KAT50	Homo sapiens (Human)
CVCL_6306	KAT-7	Homo sapiens (Human)
CVCL_6306	KAT7	Homo sapiens (Human)
CVCL_0372	KB	Homo sapiens (Human)
CVCL_0372	Strain KB	Homo sapiens (Human)
CVCL_D680	KB 16	Homo sapiens (Human)
CVCL_D681	KB 18	Homo sapiens (Human)
CVCL_2088	KB-3-1	Homo sapiens (Human)
CVCL_2088	KB 3-1	Homo sapiens (Human)
CVCL_2088	KB3-1	Homo sapiens (Human)
CVCL_2088	KB31	Homo sapiens (Human)
CVCL_1D82	KB-A1	Homo sapiens (Human)
CVCL_1D82	KB-A-1	Homo sapiens (Human)
CVCL_1D82	KBA 1	Homo sapiens (Human)
CVCL_1D82	KBA1	Homo sapiens (Human)
CVCL_1D83	KB-C1-R1	Homo sapiens (Human)
CVCL_1D80	KB-C1.5	Homo sapiens (Human)
CVCL_1D80	KBC1.5	Homo sapiens (Human)
CVCL_D600	KB-C2	Homo sapiens (Human)
CVCL_D600	KBC2	Homo sapiens (Human)
CVCL_1D81	KB-C2.5	Homo sapiens (Human)
CVCL_1D81	KBC2.5	Homo sapiens (Human)
CVCL_5994	KB-ChR-8-5	Homo sapiens (Human)
CVCL_5994	KB-CH[R]-8-5	Homo sapiens (Human)
CVCL_5994	KBCh(R)-8-5	Homo sapiens (Human)
CVCL_5994	KB-8-5	Homo sapiens (Human)
CVCL_5994	KB8-5	Homo sapiens (Human)
CVCL_5997	KB-ChR-8-5-11	Homo sapiens (Human)
CVCL_5997	KB-8-5-11	Homo sapiens (Human)
CVCL_M125	KB-ChR-8-5-11-24	Homo sapiens (Human)
CVCL_M125	KB-ChR-24	Homo sapiens (Human)
CVCL_M125	KB-8-5-11-24	Homo sapiens (Human)
CVCL_M125	KB-C1	Homo sapiens (Human)
CVCL_M125	KBC-1	Homo sapiens (Human)
CVCL_IP04	KB-CP.5	Homo sapiens (Human)
CVCL_IP04	KCP.5	Homo sapiens (Human)
CVCL_IP05	KB-CP10	Homo sapiens (Human)
CVCL_IP06	KB-CP20	Homo sapiens (Human)
CVCL_IP17	KB-CP5	Homo sapiens (Human)
CVCL_X335	KB-CV60	Homo sapiens (Human)
CVCL_X335	KBCV60	Homo sapiens (Human)
CVCL_X335	CV60	Homo sapiens (Human)
CVCL_M096	KB-R	Homo sapiens (Human)
CVCL_2089	KB-V1	Homo sapiens (Human)
CVCL_2089	KB-v1	Homo sapiens (Human)
CVCL_2089	KB-V-1	Homo sapiens (Human)
CVCL_2089	KBV1	Homo sapiens (Human)
CVCL_HA90	KB/BF-1	Homo sapiens (Human)
CVCL_HA91	KB/BF-2	Homo sapiens (Human)
CVCL_AE00	KB/STP-1	Homo sapiens (Human)
CVCL_AE01	KB/STP-2	Homo sapiens (Human)
CVCL_D644	KBH5.0	Homo sapiens (Human)
CVCL_D599	KBv200	Homo sapiens (Human)
CVCL_D599	KBV200	Homo sapiens (Human)
CVCL_S097	KC	Homo sapiens (Human)
CVCL_S097	KC-R	Homo sapiens (Human)
CVCL_S097	KC RAND	Homo sapiens (Human)
CVCL_7963	KCC-MS871	Homo sapiens (Human)
CVCL_7966	KCC-TCM901	Homo sapiens (Human)
CVCL_2090	KCI-MOH1	Homo sapiens (Human)
CVCL_2090	KciMoh-1
CVCL_2090	KCIMOH1
CVCL_2090	WSU-MOH1
CVCL_M123	KCP-4	Homo sapiens (Human)
CVCL_U657	KE2a	Homo sapiens (Human)
CVCL_0A01	KIZ-81A	Cervidae
CVCL_0A01	Tufted Deer	Cervidae
CVCL_M260	KKU-M156	Homo sapiens (Human)
CVCL_M260	KKUM156	Homo sapiens (Human)
CVCL_M260	M156	Homo sapiens (Human)
CVCL_M264	KKU-M214	Homo sapiens (Human)
CVCL_M264	KKUM214	Homo sapiens (Human)
CVCL_M264	M214	Homo sapiens (Human)
CVCL_HF58	KKU-M214/GEM	Homo sapiens (Human)
CVCL_0011	KM-3	Homo sapiens (Human)
CVCL_0011	KM3	Homo sapiens (Human)
CVCL_0011	Km3	Homo sapiens (Human)
CVCL_L095	KM20	Homo sapiens (Human)
CVCL_L095	KM-20	Homo sapiens (Human)
CVCL_0B38	KM20-C	Homo sapiens (Human)
CVCL_0B38	KM20C	Homo sapiens (Human)
CVCL_0B38	KM20c	Homo sapiens (Human)
CVCL_0B38	KM-20C	Homo sapiens (Human)
CVCL_D889	KM20L2	Homo sapiens (Human)
CVCL_D889	KM-20L2	Homo sapiens (Human)
CVCL_D889	KM 20L2	Homo sapiens (Human)
CVCL_D889	KM 2012	Homo sapiens (Human)
CVCL_1R51	KM3 [Contaminated human melanoma]	Rattus norvegicus (Rat)
CVCL_1R51	Mel-Km3	Rattus norvegicus (Rat)
CVCL_1R51	Km3	Rattus norvegicus (Rat)
CVCL_2991	KMS-21-BM	Homo sapiens (Human)
CVCL_2991	KMS-21BM	Homo sapiens (Human)
CVCL_2991	KMS21BM	Homo sapiens (Human)
CVCL_5301	KMT-2	Homo sapiens (Human)
CVCL_2800	KNS-89	Homo sapiens (Human)
CVCL_2800	KN-S89	Homo sapiens (Human)
CVCL_2800	KNS89	Homo sapiens (Human)
CVCL_3000	KO51	Homo sapiens (Human)
CVCL_3000	K051	Homo sapiens (Human)
CVCL_3000	K-051	Homo sapiens (Human)
CVCL_2789	KOSC-3	Homo sapiens (Human)
CVCL_2789	KOSC3	Homo sapiens (Human)
CVCL_2789	Kobe University Oral Squamous Cell Culture-3	Homo sapiens (Human)
CVCL_3002	KP-1N	Homo sapiens (Human)
CVCL_3002	Kp-1N	Homo sapiens (Human)
CVCL_3002	KP-1 N	Homo sapiens (Human)
CVCL_3002	KP1N	Homo sapiens (Human)
CVCL_3002	KP1	Homo sapiens (Human)
CVCL_3003	KP-1NL	Homo sapiens (Human)
CVCL_3003	KP-1N-L	Homo sapiens (Human)
CVCL_3003	KP-1-NL	Homo sapiens (Human)
CVCL_3003	KP1-NL	Homo sapiens (Human)
CVCL_3003	KP1NL	Homo sapiens (Human)
CVCL_4Y21	KP-1NL-Luc#2	Homo sapiens (Human)
CVCL_4Y21	KP-1-NL-Luc#2	Homo sapiens (Human)
CVCL_D283	KP-P1	Homo sapiens (Human)
CVCL_5308	KPB-M15	Homo sapiens (Human)
CVCL_2094	KPL-1	Homo sapiens (Human)
CVCL_2094	KPL1	Homo sapiens (Human)
CVCL_F660	KS Y-1	Homo sapiens (Human)
CVCL_F660	KS Y1	Homo sapiens (Human)
CVCL_F660	KSY-1	Homo sapiens (Human)
CVCL_6B18	Kst-6	Homo sapiens (Human)
CVCL_6B19	Kst-V100	Homo sapiens (Human)
CVCL_5871	KTCTL-2	Homo sapiens (Human)
CVCL_5871	KTCTL2	Homo sapiens (Human)
CVCL_5871	KTCTL 2	Homo sapiens (Human)
CVCL_5871	RCC-EW	Homo sapiens (Human)
CVCL_5878	KTCTL-30	Homo sapiens (Human)
CVCL_5878	KTCTL30	Homo sapiens (Human)
CVCL_5878	KTCTL 30	Homo sapiens (Human)
CVCL_5878	RCC-HS	Homo sapiens (Human)
CVCL_4714	KU-7	Homo sapiens (Human)
CVCL_4714	KU7	Homo sapiens (Human)
CVCL_4714	Keio University-7	Homo sapiens (Human)
CVCL_M894	KU-7-luc2-GFP	Homo sapiens (Human)
CVCL_E131	KU-YS	Homo sapiens (Human)
CVCL_1908	L-132	Homo sapiens (Human)
CVCL_1908	L132	Homo sapiens (Human)
CVCL_1908	L 132	Homo sapiens (Human)
CVCL_7170	L-41	Homo sapiens (Human)
CVCL_M623	L132 clone G-38-7	Homo sapiens (Human)
CVCL_M623	G-38-7	Homo sapiens (Human)
CVCL_5G52	LC5	Homo sapiens (Human)
CVCL_5G53	LC5-HIV	Homo sapiens (Human)
CVCL_8438	Led-T1	Homo sapiens (Human)
CVCL_8438	LED-T1	Homo sapiens (Human)
CVCL_8438	LED-Ti	Homo sapiens (Human)
CVCL_RX26	LF-BK	Sus scrofa (Pig)
CVCL_RX26	LFBK	Sus scrofa (Pig)
CVCL_RX27	LFBK-alphaVbeta6	Sus scrofa (Pig)
CVCL_RX27	LFBK alphaVbeta6	Sus scrofa (Pig)
CVCL_RX27	LFBK-alpha(v)beta(6)	Sus scrofa (Pig)
CVCL_RX27	LFBK-aVb6	Sus scrofa (Pig)
CVCL_RX27	LFBK-AvB6	Sus scrofa (Pig)
CVCL_RX27	LFBKaVB6	Sus scrofa (Pig)
CVCL_RX27	LFBKavb6	Sus scrofa (Pig)
CVCL_1T05	LN 14832	Chlorocebus aethiops (Green monkey) (Cercopithecus aethiops)
CVCL_3958	LN-319	Homo sapiens (Human)
CVCL_3958	LN 319	Homo sapiens (Human)
CVCL_3958	LN319	Homo sapiens (Human)
CVCL_3960	LN-443	Homo sapiens (Human)
CVCL_3960	LN 443	Homo sapiens (Human)
CVCL_3960	LN443	Homo sapiens (Human)
CVCL_8260	LR10.6	Homo sapiens (Human)
CVCL_D161	LSCC-H32	Coturnix japonica (Japanese quail) (Coturnix coturnix japonica)
CVCL_1R49	LT-1 [Contaminated frog cell line]	Pimephales promelas (Fathead minnow) / Terrapene carolina (Eastern box turtle) (Testudo carolina)
CVCL_M631	LU	Homo sapiens (Human)
CVCL_8892	Lu 106	Homo sapiens (Human)
CVCL_8892	LU 106	Homo sapiens (Human)
CVCL_8892	Lu106	Homo sapiens (Human)
CVCL_8892	LU/106	Homo sapiens (Human)
CVCL_6862	Lu-130	Homo sapiens (Human)
CVCL_6862	NCC-c-Lu-130	Homo sapiens (Human)
CVCL_6862	LU-130	Homo sapiens (Human)
CVCL_6862	Lu130	Homo sapiens (Human)
CVCL_M094	M10T	Homo sapiens (Human)
CVCL_B057	M4A4	Homo sapiens (Human)
CVCL_B057	M-4A4	Homo sapiens (Human)
CVCL_B058	M4A4 GFP	Homo sapiens (Human)
CVCL_B058	M4A4-GFP	Homo sapiens (Human)
CVCL_B058	M-4A4-GFP	Homo sapiens (Human)
CVCL_B059	M4A4 LM3-2 GFP	Homo sapiens (Human)
CVCL_B060	M4A4 LM3-4 CL16 GFP	Homo sapiens (Human)
CVCL_M665	MA-1	Homo sapiens (Human)
CVCL_M665	Ma-1	Homo sapiens (Human)
CVCL_3845	MA-104	Chlorocebus aethiops (Green monkey) (Cercopithecus aethiops)
CVCL_3845	Ma-104	Chlorocebus aethiops (Green monkey) (Cercopithecus aethiops)
CVCL_3845	MA 104	Chlorocebus aethiops (Green monkey) (Cercopithecus aethiops)
CVCL_3845	MA104	Chlorocebus aethiops (Green monkey) (Cercopithecus aethiops)
CVCL_3845	Microbiological Associates-104	Chlorocebus aethiops (Green monkey) (Cercopithecus aethiops)
CVCL_3846	MA-104 Clone 1	Chlorocebus aethiops (Green monkey) (Cercopithecus aethiops)
CVCL_U963	MA-111	Chlorocebus aethiops (Green monkey) (Cercopithecus aethiops)
CVCL_U963	MA 111	Chlorocebus aethiops (Green monkey) (Cercopithecus aethiops)
CVCL_U963	MA111	Chlorocebus aethiops (Green monkey) (Cercopithecus aethiops)
CVCL_U963	Microbiological Associates-111	Chlorocebus aethiops (Green monkey) (Cercopithecus aethiops)
CVCL_8261	MA-160	Homo sapiens (Human)
CVCL_8261	MA 160	Homo sapiens (Human)
CVCL_8261	MA160	Homo sapiens (Human)
CVCL_8261	Microbiological Associates-160	Homo sapiens (Human)
CVCL_A161	Ma-Mel-25	Homo sapiens (Human)
CVCL_A161	Ma-Mel_25	Homo sapiens (Human)
CVCL_RX32	MABS-1	Homo sapiens (Human)
CVCL_M627	MAC-21	Homo sapiens (Human)
CVCL_M627	MAC 21	Homo sapiens (Human)
CVCL_4540	MARC-145	Chlorocebus aethiops (Green monkey) (Cercopithecus aethiops)
CVCL_4540	Marc-145	Chlorocebus aethiops (Green monkey) (Cercopithecus aethiops)
CVCL_4540	MARC 145	Chlorocebus aethiops (Green monkey) (Cercopithecus aethiops)
CVCL_4540	Marc 145	Chlorocebus aethiops (Green monkey) (Cercopithecus aethiops)
CVCL_4540	MARC145	Chlorocebus aethiops (Green monkey) (Cercopithecus aethiops)
CVCL_4540	Marc145	Chlorocebus aethiops (Green monkey) (Cercopithecus aethiops)
CVCL_4540	Meat Animal Research Center-145	Chlorocebus aethiops (Green monkey) (Cercopithecus aethiops)
CVCL_HA70	MARC-Nsp11	Chlorocebus aethiops (Green monkey) (Cercopithecus aethiops)
CVCL_8158	Mash-1	Homo sapiens (Human)
CVCL_5328	MaTu	Homo sapiens (Human)
CVCL_5328	MATU	Homo sapiens (Human)
CVCL_5329	MaTu/Ham	Homo sapiens (Human)
CVCL_1397	MC/CAR	Homo sapiens (Human)
CVCL_1397	MC-CAR	Homo sapiens (Human)
CVCL_1397	MCCAR	Homo sapiens (Human)
CVCL_5331	MC4000	Homo sapiens (Human)
CVCL_5331	MC-4000	Homo sapiens (Human)
CVCL_3742	McCoy	Mus musculus (Mouse)
CVCL_3742	MCCOY	Mus musculus (Mouse)
CVCL_3742	Mc Coy	Mus musculus (Mouse)
CVCL_3742	McCoy B	Mus musculus (Mouse)
CVCL_J435	MDA 435TR	Homo sapiens (Human)
CVCL_J435	MDA 435(TR)	Homo sapiens (Human)
CVCL_AT80	MDA-1986LN	Homo sapiens (Human)
CVCL_AT80	MDA 1986LN	Homo sapiens (Human)
CVCL_AT80	MDA1986LN	Homo sapiens (Human)
CVCL_6984	MDA-686Ln	Homo sapiens (Human)
CVCL_6984	MDA 686Ln	Homo sapiens (Human)
CVCL_6984	MDA686Ln	Homo sapiens (Human)
CVCL_6984	MDA686LN	Homo sapiens (Human)
CVCL_6984	MDA 686LN	Homo sapiens (Human)
CVCL_6984	MDA 686-LN	Homo sapiens (Human)
CVCL_6984	MDA 686 Ln	Homo sapiens (Human)
CVCL_6984	686LN	Homo sapiens (Human)
CVCL_6984	686Ln	Homo sapiens (Human)
CVCL_6985	MDA-686Tu	Homo sapiens (Human)
CVCL_6985	MDA 686Tu	Homo sapiens (Human)
CVCL_6985	MDA686Tu	Homo sapiens (Human)
CVCL_6985	MDA686TU	Homo sapiens (Human)
CVCL_6985	686TU	Homo sapiens (Human)
CVCL_6985	686Tu	Homo sapiens (Human)
CVCL_0417	MDA-MB-435	Homo sapiens (Human)
CVCL_0417	MDA-MB435	Homo sapiens (Human)
CVCL_0417	MDAMB435	Homo sapiens (Human)
CVCL_0417	MDA.MB.435	Homo sapiens (Human)
CVCL_0417	MDA-435	Homo sapiens (Human)
CVCL_0417	MDA 435	Homo sapiens (Human)
CVCL_0417	MDA435	Homo sapiens (Human)
CVCL_R957	MDA-MB-435-BAG	Homo sapiens (Human)
CVCL_R957	MDA-MB-435 BAG	Homo sapiens (Human)
CVCL_B055	MDA-MB-435-LCC15	Homo sapiens (Human)
CVCL_B055	LLC-15MB	Homo sapiens (Human)
CVCL_B055	LCC15-MB	Homo sapiens (Human)
CVCL_4Y10	MDA-MB-435-Luc#1	Homo sapiens (Human)
CVCL_6684	MDA-MB-435HGF	Homo sapiens (Human)
CVCL_6684	MDA-MB-435 HGF	Homo sapiens (Human)
CVCL_6684	MDA-MB-HGF	Homo sapiens (Human)
CVCL_0622	MDA-MB-435S	Homo sapiens (Human)
CVCL_0622	MDA-MB-435s	Homo sapiens (Human)
CVCL_0622	MDA-MB-435 S	Homo sapiens (Human)
CVCL_0622	MDA-MB-435-S	Homo sapiens (Human)
CVCL_0622	MDAMB435S	Homo sapiens (Human)
CVCL_5T70	MDA-MB-435s-mKate2	Homo sapiens (Human)
CVCL_1910	MDA-N	Homo sapiens (Human)
CVCL_1910	MDAN	Homo sapiens (Human)
CVCL_IN99	MDA435/LCC6	Homo sapiens (Human)
CVCL_IP00	MDA435/LCC6MDR1	Homo sapiens (Human)
CVCL_IP00	MDA435/LCC6MDR	Homo sapiens (Human)
CVCL_L807	MDS	Homo sapiens (Human)
CVCL_1402	Mel Ho	Homo sapiens (Human)
CVCL_1402	MEL HO	Homo sapiens (Human)
CVCL_1402	MEL-HO	Homo sapiens (Human)
CVCL_1402	MEL-Ho	Homo sapiens (Human)
CVCL_1402	Mel-HO	Homo sapiens (Human)
CVCL_1402	MelHo	Homo sapiens (Human)
CVCL_1402	MELHO	Homo sapiens (Human)
CVCL_1402	Ho	Homo sapiens (Human)
CVCL_3981	Mel Wei	Homo sapiens (Human)
CVCL_3981	MEL-WEI	Homo sapiens (Human)
CVCL_3981	Wei	Homo sapiens (Human)
CVCL_RQ53	MelHOrCDDP1000	Homo sapiens (Human)
CVCL_RQ53	Mel-HO-rCDDP1000	Homo sapiens (Human)
CVCL_RQ54	MelHOrDACARB20	Homo sapiens (Human)
CVCL_RQ54	MelHOrDAC20	Homo sapiens (Human)
CVCL_RQ54	Mel-HOrDAC20	Homo sapiens (Human)
CVCL_RQ51	MelHOrNutlin20muM	Homo sapiens (Human)
CVCL_RQ51	Mel-HOrNutlin20muM	Homo sapiens (Human)
CVCL_RQ55	MelHOrPLX4032_10muM	Homo sapiens (Human)
CVCL_RQ55	Mel-HOrPLX4032_10muM	Homo sapiens (Human)
CVCL_RQ55	MelHOrPLX4032(10muM)	Homo sapiens (Human)
CVCL_RS67	MelHOrPLX4720_10muM	Homo sapiens (Human)
CVCL_RS67	MelHOrPLX4720(10muM)	Homo sapiens (Human)
CVCL_RQ52	MelHOrVCR20	Homo sapiens (Human)
CVCL_RQ52	Mel-HOrVCR20	Homo sapiens (Human)
CVCL_4559	Meta 1	Mus musculus (Mouse)
CVCL_4559	Meta-1	Mus musculus (Mouse)
CVCL_4559	META-1	Mus musculus (Mouse)
CVCL_3851	Meta 10	Mus musculus (Mouse)
CVCL_3851	Meta-10	Mus musculus (Mouse)
CVCL_3851	META-10	Mus musculus (Mouse)
CVCL_3852	Meta 15	Mus musculus (Mouse)
CVCL_3852	Meta-15	Mus musculus (Mouse)
CVCL_3852	META-15	Mus musculus (Mouse)
CVCL_3853	Meta 7	Mus musculus (Mouse)
CVCL_3853	Meta-7	Mus musculus (Mouse)
CVCL_3853	META-7	Mus musculus (Mouse)
CVCL_LN38	MGH-U1/OCI	Homo sapiens (Human)
CVCL_9826	MGH-U2	Homo sapiens (Human)
CVCL_9826	MGHU2	Homo sapiens (Human)
CVCL_9826	MGH-U2 (HM)	Homo sapiens (Human)
CVCL_9826	HM	Homo sapiens (Human)
CVCL_8894	MHH225	Homo sapiens (Human)
CVCL_8894	MHH-225	Homo sapiens (Human)
CVCL_8894	MHH 225	Homo sapiens (Human)
CVCL_8264	Minnesota EE	Homo sapiens (Human)
CVCL_8264	Minnesota-EE	Homo sapiens (Human)
CVCL_8264	Minn. EE	Homo sapiens (Human)
CVCL_8265	MKB-1	Homo sapiens (Human)
CVCL_1416	MKN28	Homo sapiens (Human)
CVCL_1416	MKN-28	Homo sapiens (Human)
CVCL_1416	MKN 28	Homo sapiens (Human)
CVCL_2601	MM127	Homo sapiens (Human)
CVCL_2601	MM-127	Homo sapiens (Human)
CVCL_2605	MM370	Homo sapiens (Human)
CVCL_2605	MM 370	Homo sapiens (Human)
CVCL_8442	MOBS-1	Homo sapiens (Human)
CVCL_8150	MOLT-15	Homo sapiens (Human)
CVCL_8150	Molt-15	Homo sapiens (Human)
CVCL_8150	MOLT 15	Homo sapiens (Human)
CVCL_2125	MOLT-17	Homo sapiens (Human)
CVCL_2125	Molt-17	Homo sapiens (Human)
CVCL_2125	MOLT 17	Homo sapiens (Human)
CVCL_2125	MOLT17	Homo sapiens (Human)
CVCL_7165	MPanc-96	Homo sapiens (Human)
CVCL_7165	Mpanc-96	Homo sapiens (Human)
CVCL_7165	MPanc96	Homo sapiens (Human)
CVCL_7165	mPanc96	Homo sapiens (Human)
CVCL_7165	MPANC96	Homo sapiens (Human)
CVCL_6310	MRO	Homo sapiens (Human)
CVCL_6310	MRO-87-1	Homo sapiens (Human)
CVCL_6310	MRO 87-1	Homo sapiens (Human)
CVCL_6310	MRO-87	Homo sapiens (Human)
CVCL_6310	MRO87-1	Homo sapiens (Human)
CVCL_6310	MRO87	Homo sapiens (Human)
CVCL_6310	RO 87-M-1	Homo sapiens (Human)
CVCL_4243	MS	Homo sapiens (Human)
CVCL_4243	Monkey Stable	Homo sapiens (Human)
CVCL_0441	MT-1 [Human contaminated breast cancer]	Homo sapiens (Human)
CVCL_2129	MT-3 [Human contaminated breast cancer]	Homo sapiens (Human)
CVCL_2129	MT3	Homo sapiens (Human)
CVCL_1431	MUTZ-1	Homo sapiens (Human)
CVCL_1431	Mutz-1	Homo sapiens (Human)
CVCL_1431	MUTZ1	Homo sapiens (Human)
CVCL_7204	MV-522	Homo sapiens (Human)
CVCL_7204	MV522	Homo sapiens (Human)
CVCL_7204	Metastatic Variant-522	Homo sapiens (Human)
CVCL_7204	Metastatic Variant 522	Homo sapiens (Human)
CVCL_7204	Line 522	Homo sapiens (Human)
CVCL_0E37	MV522/MDR1	Homo sapiens (Human)
CVCL_0E38	MV522/MRP	Homo sapiens (Human)
CVCL_3042	NC-37	Homo sapiens (Human)
CVCL_3042	NC 37	Homo sapiens (Human)
CVCL_3042	NC37	Homo sapiens (Human)
CVCL_3042	Nc37	Homo sapiens (Human)
CVCL_S547	NC-37/DC-SIGN	Homo sapiens (Human)
CVCL_U219	NCC16	Homo sapiens (Human)
CVCL_1452	NCI-ADR-RES	Homo sapiens (Human)
CVCL_1452	NCI/ADR-RES	Homo sapiens (Human)
CVCL_1452	NCIADR.RES	Homo sapiens (Human)
CVCL_1452	NCI/ADRRES	Homo sapiens (Human)
CVCL_1452	NCIADRRES	Homo sapiens (Human)
CVCL_1452	ADR-RES	Homo sapiens (Human)
CVCL_1452	MCF-7/ADR	Homo sapiens (Human)
CVCL_1452	MCF-7/ADR-RES	Homo sapiens (Human)
CVCL_1452	MCF-7/AdrR	Homo sapiens (Human)
CVCL_1452	MCF-7/Adr	Homo sapiens (Human)
CVCL_1452	MCF-7/adr	Homo sapiens (Human)
CVCL_1452	MCF-7ADR	Homo sapiens (Human)
CVCL_1452	MCF7ADR	Homo sapiens (Human)
CVCL_1452	OVCAR-8/ADR	Homo sapiens (Human)
CVCL_1452	OVCAR8/ADR	Homo sapiens (Human)
CVCL_3970	NCI-H1264	Homo sapiens (Human)
CVCL_3970	H1264	Homo sapiens (Human)
CVCL_3970	H-1264	Homo sapiens (Human)
CVCL_1462	NCI-H1304	Homo sapiens (Human)
CVCL_1462	H1304	Homo sapiens (Human)
CVCL_1462	H-1304	Homo sapiens (Human)
CVCL_3971	NCI-H1334	Homo sapiens (Human)
CVCL_3971	H1334	Homo sapiens (Human)
CVCL_3971	H-1334	Homo sapiens (Human)
CVCL_A472	NCI-H1339	Homo sapiens (Human)
CVCL_A472	H1339	Homo sapiens (Human)
CVCL_A472	H-1339	Homo sapiens (Human)
CVCL_4363	NCI-H1514	Homo sapiens (Human)
CVCL_4363	H1514	Homo sapiens (Human)
CVCL_4363	H-1514	Homo sapiens (Human)
CVCL_0463	NCI-H157	Homo sapiens (Human)
CVCL_0463	NCl-H157	Homo sapiens (Human)
CVCL_0463	H157	Homo sapiens (Human)
CVCL_0463	H-157	Homo sapiens (Human)
CVCL_0463	NCI-157	Homo sapiens (Human)
CVCL_4364	NCI-H1622	Homo sapiens (Human)
CVCL_4364	H1622	Homo sapiens (Human)
CVCL_4364	H-1622	Homo sapiens (Human)
CVCL_1502	NCI-H1870	Homo sapiens (Human)
CVCL_1502	H1870	Homo sapiens (Human)
CVCL_1502	H-1870	Homo sapiens (Human)
CVCL_A537	NCI-H249	Homo sapiens (Human)
CVCL_A537	H249	Homo sapiens (Human)
CVCL_A537	H-249	Homo sapiens (Human)
CVCL_A537	NCIH249	Homo sapiens (Human)
CVCL_A570	NCI-H513	Homo sapiens (Human)
CVCL_A570	H513	Homo sapiens (Human)
CVCL_A570	H-513	Homo sapiens (Human)
CVCL_A570	HUT513	Homo sapiens (Human)
CVCL_A592	NCI-H60	Homo sapiens (Human)
CVCL_A592	H60	Homo sapiens (Human)
CVCL_A592	H-60	Homo sapiens (Human)
CVCL_1572	NCI-H630	Homo sapiens (Human)
CVCL_1572	H630	Homo sapiens (Human)
CVCL_1572	H-630	Homo sapiens (Human)
CVCL_4365	NCI-H738	Homo sapiens (Human)
CVCL_4365	H738	Homo sapiens (Human)
CVCL_4365	H-738	Homo sapiens (Human)
CVCL_A590	NCI-N592	Homo sapiens (Human)
CVCL_A590	N592	Homo sapiens (Human)
CVCL_A590	N-592	Homo sapiens (Human)
CVCL_A590	NCI-H592	Homo sapiens (Human)
CVCL_A590	H592	Homo sapiens (Human)
CVCL_A590	H-592	Homo sapiens (Human)
CVCL_A590	NCIN592	Homo sapiens (Human)
CVCL_8375	NCOL-1	Homo sapiens (Human)
CVCL_8375	Normal COLon-1	Homo sapiens (Human)
CVCL_0461	NCTC 2544	Homo sapiens (Human)
CVCL_0461	NCTC-2544	Homo sapiens (Human)
CVCL_0461	NCTC2544	Homo sapiens (Human)
CVCL_8156	NCTC 3075	Homo sapiens (Human)
CVCL_8156	NCTC-3075	Homo sapiens (Human)
CVCL_E132	NCU-F5	Homo sapiens (Human)
CVCL_4781	ND-1	Homo sapiens (Human)
CVCL_4781	ND1	Homo sapiens (Human)
CVCL_B064	NM2C5	Homo sapiens (Human)
CVCL_B064	NM-2C5	Homo sapiens (Human)
CVCL_B065	NM2C5 GFP	Homo sapiens (Human)
CVCL_B065	NM2C5-GFP	Homo sapiens (Human)
CVCL_B065	NM-2C5-GFP	Homo sapiens (Human)
CVCL_8462	NOI-90	Homo sapiens (Human)
CVCL_8462	NOI90	Homo sapiens (Human)
CVCL_X010	NOSE-06	Homo sapiens (Human)
CVCL_X010	NOSE06	Homo sapiens (Human)
CVCL_X011	NOSE-07	Homo sapiens (Human)
CVCL_X011	NOSE07	Homo sapiens (Human)
CVCL_0467	NPA	Homo sapiens (Human)
CVCL_0467	NPA-87	Homo sapiens (Human)
CVCL_0467	NPA'87	Homo sapiens (Human)
CVCL_0467	NPA 87	Homo sapiens (Human)
CVCL_0467	NPA87	Homo sapiens (Human)
CVCL_0467	NPA87-1	Homo sapiens (Human)
CVCL_0467	UCLA NPA-87-1	Homo sapiens (Human)
CVCL_0467	UCLA NPA871	Homo sapiens (Human)
CVCL_8377	NS-3 [Human colon carcinoma]	Homo sapiens (Human)
CVCL_M327	NT-hESC-1	Homo sapiens (Human)
CVCL_M327	SCNT-hES-1	Homo sapiens (Human)
CVCL_M327	NT-1	Homo sapiens (Human)
CVCL_M327	Sooam-hES1	Homo sapiens (Human)
CVCL_M327	Sooam-hES-1	Homo sapiens (Human)
CVCL_M328	NT-hESC-10	Homo sapiens (Human)
CVCL_M329	NT-hESC-11	Homo sapiens (Human)
CVCL_M330	NT-hESC-12	Homo sapiens (Human)
CVCL_M331	NT-hESC-2	Homo sapiens (Human)
CVCL_M332	NT-hESC-3	Homo sapiens (Human)
CVCL_M333	NT-hESC-4	Homo sapiens (Human)
CVCL_M334	NT-hESC-5	Homo sapiens (Human)
CVCL_M335	NT-hESC-6	Homo sapiens (Human)
CVCL_M336	NT-hESC-7	Homo sapiens (Human)
CVCL_M337	NT-hESC-8	Homo sapiens (Human)
CVCL_M338	NT-hESC-9	Homo sapiens (Human)
CVCL_1617	OC 315	Homo sapiens (Human)
CVCL_1617	OC-315	Homo sapiens (Human)
CVCL_1617	OC315	Homo sapiens (Human)
CVCL_1618	OC 316	Homo sapiens (Human)
CVCL_1618	OC-316	Homo sapiens (Human)
CVCL_1618	OC316	Homo sapiens (Human)
CVCL_LN39	OCI-m/F1	Homo sapiens (Human)
CVCL_6937	OCM-3	Homo sapiens (Human)
CVCL_6937	OCM3	Homo sapiens (Human)
CVCL_6937	Ocm3	Homo sapiens (Human)
CVCL_6937	ocm-3	Homo sapiens (Human)
CVCL_6938	OCM-8	Homo sapiens (Human)
CVCL_6938	OCM8	Homo sapiens (Human)
CVCL_6938	Ocm8	Homo sapiens (Human)
CVCL_6938	ocm-8	Homo sapiens (Human)
CVCL_8387	OCUM-6	Homo sapiens (Human)
CVCL_J350	OE	Homo sapiens (Human)
CVCL_J350	Okayama Endometrium	Homo sapiens (Human)
CVCL_4627	OE47	Homo sapiens (Human)
CVCL_4627	OE-47	Homo sapiens (Human)
CVCL_4627	JROECL 47	Homo sapiens (Human)
CVCL_4627	JROECL47	Homo sapiens (Human)
CVCL_4628	OE50	Homo sapiens (Human)
CVCL_4628	OE-50	Homo sapiens (Human)
CVCL_4628	JROECL 50	Homo sapiens (Human)
CVCL_4628	JROECL50	Homo sapiens (Human)
CVCL_M621	OF	Homo sapiens (Human)
CVCL_U272	OLGA-PH-J/92	Unidentified
CVCL_U272	OLGA PH J/92	Unidentified
CVCL_U272	OL-J/92	Unidentified
CVCL_LI06	OMC685	Homo sapiens (Human)
CVCL_LI06	Ovarian Mucinous Cystadenocarcinoma 685	Homo sapiens (Human)
CVCL_1882	ONCO-DG-1	Homo sapiens (Human)
CVCL_1882	ONCO-DG 1	Homo sapiens (Human)
CVCL_1882	ONCO-DG1	Homo sapiens (Human)
CVCL_1882	ONCODG1	Homo sapiens (Human)
CVCL_1R50	OS 187	Homo sapiens (Human)
CVCL_1R50	OS-187	Homo sapiens (Human)
CVCL_1R50	OS187	Homo sapiens (Human)
CVCL_8399	OST	Homo sapiens (Human)
CVCL_8391	OU-AML-1	Homo sapiens (Human)
CVCL_8392	OU-AML-2	Homo sapiens (Human)
CVCL_8393	OU-AML-3	Homo sapiens (Human)
CVCL_8394	OU-AML-4	Homo sapiens (Human)
CVCL_8395	OU-AML-5	Homo sapiens (Human)
CVCL_8396	OU-AML-6	Homo sapiens (Human)
CVCL_8397	OU-AML-7	Homo sapiens (Human)
CVCL_8398	OU-AML-8	Homo sapiens (Human)
CVCL_4366	OV-1063	Homo sapiens (Human)
CVCL_4366	OV 1063	Homo sapiens (Human)
CVCL_4366	OV1063	Homo sapiens (Human)
CVCL_4366	0V-1063	Homo sapiens (Human)
CVCL_D703	OV-1847	Homo sapiens (Human)
CVCL_D703	Ovary 1847	Homo sapiens (Human)
CVCL_D703	Ovary1847	Homo sapiens (Human)
CVCL_D703	OVARY1847	Homo sapiens (Human)
CVCL_0473	OV-2008	Homo sapiens (Human)
CVCL_0473	OV2008	Homo sapiens (Human)
CVCL_0473	Ov2008	Homo sapiens (Human)
CVCL_0473	OV 2008	Homo sapiens (Human)
CVCL_0473	2008	Homo sapiens (Human)
CVCL_0473	A2008	Homo sapiens (Human)
CVCL_1628	OVCAR-5	Homo sapiens (Human)
CVCL_1628	NIH:OVCAR-5	Homo sapiens (Human)
CVCL_1628	OVCAR.5	Homo sapiens (Human)
CVCL_1628	OVCAR5	Homo sapiens (Human)
CVCL_1628	Ovcar5	Homo sapiens (Human)
CVCL_1628	OVCA5	Homo sapiens (Human)
CVCL_JY85	OVCAR-5/RFP	Homo sapiens (Human)
CVCL_3112	OVMIU	Homo sapiens (Human)
CVCL_A042	P1.1A3	Homo sapiens (Human)
CVCL_A042	P1-1A3	Homo sapiens (Human)
CVCL_A043	P1.1C3	Homo sapiens (Human)
CVCL_A044	P1.2C8	Homo sapiens (Human)
CVCL_A045	P1.3F6	Homo sapiens (Human)
CVCL_A046	P1.4D6	Homo sapiens (Human)
CVCL_A046	P1-4D6	Homo sapiens (Human)
CVCL_0478	P39	Homo sapiens (Human)
CVCL_0478	P39/TSU	Homo sapiens (Human)
CVCL_0478	P39-TSU	Homo sapiens (Human)
CVCL_0478	P39 TSU	Homo sapiens (Human)
CVCL_0478	P39TSU	Homo sapiens (Human)
CVCL_0478	P39/Tsugane	Homo sapiens (Human)
CVCL_0478	P39/TSUGANE	Homo sapiens (Human)
CVCL_0478	TSUGANE	Homo sapiens (Human)
CVCL_0478	Tsugane	Homo sapiens (Human)
CVCL_J916	p53R	Homo sapiens (Human)
CVCL_7666	Panc 01.28	Homo sapiens (Human)
CVCL_7666	Panc 1.28	Homo sapiens (Human)
CVCL_7666	Panc1.28	Homo sapiens (Human)
CVCL_7664	Panc 04.21	Homo sapiens (Human)
CVCL_7664	Panc 4.21	Homo sapiens (Human)
CVCL_7664	Panc-04.21	Homo sapiens (Human)
CVCL_7664	Panc4.21	Homo sapiens (Human)
CVCL_7665	Panc 06.03	Homo sapiens (Human)
CVCL_7665	Panc-06.03	Homo sapiens (Human)
CVCL_7665	Panc 6.03	Homo sapiens (Human)
CVCL_7665	PANC 6.03	Homo sapiens (Human)
CVCL_7665	Panc6.03	Homo sapiens (Human)
CVCL_7665	Pa19C	Homo sapiens (Human)
CVCL_7665	Pa019C	Homo sapiens (Human)
CVCL_8270	PBEI	Homo sapiens (Human)
CVCL_1640	PC-14	Homo sapiens (Human)
CVCL_1640	PC14	Homo sapiens (Human)
CVCL_9W69	PC-14-PM4	Homo sapiens (Human)
CVCL_9W69	PC-14 PM4	Homo sapiens (Human)
CVCL_4888	PC-93	Homo sapiens (Human)
CVCL_1Q81	PC-MDS	Homo sapiens (Human)
CVCL_9W71	PC14Br	Homo sapiens (Human)
CVCL_J032	PC14HM	Homo sapiens (Human)
CVCL_9W70	PC14PE6	Homo sapiens (Human)
CVCL_9W70	PC14-PE6	Homo sapiens (Human)
CVCL_9W70	PC14/PE6	Homo sapiens (Human)
CVCL_9W72	PC14PE6/AS2	Homo sapiens (Human)
CVCL_C169	PCI-03	Homo sapiens (Human)
CVCL_C169	PCI-3	Homo sapiens (Human)
CVCL_1T56	PCI-22A	Homo sapiens (Human)
CVCL_1T56	PCI-22.1	Homo sapiens (Human)
CVCL_1T57	PCI-22B	Homo sapiens (Human)
CVCL_1T57	PCI-22.2	Homo sapiens (Human)
CVCL_RN09	PDIS-6	Homo sapiens (Human)
CVCL_RN09	LN319/hPDPN-KO	Homo sapiens (Human)
CVCL_8437	PEAZ-1	Homo sapiens (Human)
CVCL_L107	PH [Human]	Homo sapiens (Human)
CVCL_D282	PH61-N	Homo sapiens (Human)
CVCL_D282	PH61N	Homo sapiens (Human)
CVCL_3130	PL512	Homo sapiens (Human)
CVCL_8314	PL517	Homo sapiens (Human)
CVCL_2162	PLB-985	Homo sapiens (Human)
CVCL_2162	PLB 985	Homo sapiens (Human)
CVCL_2162	PLB985	Homo sapiens (Human)
CVCL_V647	PMO	Anguilla japonica (Japanese eel)
CVCL_V647	Penaeus Monodon Oka	Anguilla japonica (Japanese eel)
CVCL_4778	PPC-1	Homo sapiens (Human)
CVCL_4778	Primary Prostate Carcinoma-1	Homo sapiens (Human)
CVCL_4778	Specimen P-3	Homo sapiens (Human)
CVCL_RU11	PPT2	Homo sapiens (Human)
CVCL_3774	PSP-36	Chlorocebus aethiops (Green monkey) (Cercopithecus aethiops)
CVCL_3774	PSP 36	Chlorocebus aethiops (Green monkey) (Cercopithecus aethiops)
CVCL_3774	PSP36	Chlorocebus aethiops (Green monkey) (Cercopithecus aethiops)
CVCL_3774	PSP-36-SAH	Chlorocebus aethiops (Green monkey) (Cercopithecus aethiops)
CVCL_3142	PSV811	Homo sapiens (Human)
CVCL_3142	PSV 811	Homo sapiens (Human)
CVCL_3142	AG07066	Homo sapiens (Human)
CVCL_3142	AG07066B	Homo sapiens (Human)
CVCL_W373	PX2	Homo sapiens (Human)
CVCL_W374	PX24	Homo sapiens (Human)
CVCL_6859	QGY-7701	Homo sapiens (Human)
CVCL_6859	QGY 7701	Homo sapiens (Human)
CVCL_6859	QGY7701	Homo sapiens (Human)
CVCL_6715	QGY-7703	Homo sapiens (Human)
CVCL_6715	QGY7703	Homo sapiens (Human)
CVCL_6715	QGY	Homo sapiens (Human)
CVCL_M360	QGY/cDDP	Homo sapiens (Human)
CVCL_M360	QGY/CDDP	Homo sapiens (Human)
CVCL_6944	QSG-7701	Homo sapiens (Human)
CVCL_6944	QSG7701	Homo sapiens (Human)
CVCL_S504	R06E	Rousettus aegyptiacus (Egyptian rousette) (Egyptian fruit bat)
CVCL_S504	R-06E	Rousettus aegyptiacus (Egyptian rousette) (Egyptian fruit bat)
CVCL_S504	RO6E	Rousettus aegyptiacus (Egyptian rousette) (Egyptian fruit bat)
CVCL_S504	AGE1.R06E	Rousettus aegyptiacus (Egyptian rousette) (Egyptian fruit bat)
CVCL_4607	R1 [Salmon]	Oncorhynchus tshawytscha (Chinook salmon) (Salmo tshawytscha)
CVCL_AT71	R1192	Homo sapiens (Human)
CVCL_AT71	BE	Homo sapiens (Human)
CVCL_AT71	BEAN	Homo sapiens (Human)
CVCL_AT71	R1192MB	Homo sapiens (Human)
CVCL_8271	RAMAK-1	Homo sapiens (Human)
CVCL_L985	RB	Aotus trivirgatus (Three-striped night monkey) (Douroucouli)
CVCL_S611	RB355	Homo sapiens (Human)
CVCL_S611	RB 355	Homo sapiens (Human)
CVCL_Y465	RBHF-1	Unidentified
CVCL_L808	RC-2A	Homo sapiens (Human)
CVCL_8907	RED-3	Homo sapiens (Human)
CVCL_L803	Reh 6	Mus musculus (Mouse)
CVCL_L803	Reh-6	Mus musculus (Mouse)
CVCL_L803	REH-6	Mus musculus (Mouse)
CVCL_L803	REH 6	Mus musculus (Mouse)
CVCL_W815	REPC	Homo sapiens (Human)
CVCL_W815	Renal EPO-Producing Cells	Homo sapiens (Human)
CVCL_3153	RERF-LC-MA	Homo sapiens (Human)
CVCL_3153	RERF-LCMA	Homo sapiens (Human)
CVCL_3153	LC-MA	Homo sapiens (Human)
CVCL_3153	LCMA	Homo sapiens (Human)
CVCL_3153	Matsushima	Homo sapiens (Human)
CVCL_3154	RERF-LC-OK	Homo sapiens (Human)
CVCL_3154	RERF-LCOK	Homo sapiens (Human)
CVCL_3154	RERFLCOK	Homo sapiens (Human)
CVCL_3154	LC-OK	Homo sapiens (Human)
CVCL_3154	LCOK	Homo sapiens (Human)
CVCL_3580	RF-1	Homo sapiens (Human)
CVCL_3580	RF1	Homo sapiens (Human)
CVCL_1657	RF-48	Homo sapiens (Human)
CVCL_1657	RF48	Homo sapiens (Human)
CVCL_4059	RGC-5	Mus musculus (Mouse)
CVCL_4059	RGC5	Mus musculus (Mouse)
CVCL_1658	Rh1	Homo sapiens (Human)
CVCL_1658	RH1	Homo sapiens (Human)
CVCL_1658	RH-1	Homo sapiens (Human)
CVCL_1658	Rh-1	Homo sapiens (Human)
CVCL_1658	SJRH-1	Homo sapiens (Human)
CVCL_1658	SJRH1	Homo sapiens (Human)
CVCL_8463	RM10	Homo sapiens (Human)
CVCL_8463	RM-10	Homo sapiens (Human)
CVCL_QZ55	RMKN-28	Homo sapiens (Human)
CVCL_Z182	RML-RSE	Rhipicephalus sanguineus (Brown dog tick) (Ixodes sanguineus)
CVCL_Z182	RML-15	Rhipicephalus sanguineus (Brown dog tick) (Ixodes sanguineus)
CVCL_3157	RMUG-L	Homo sapiens (Human)
CVCL_3157	RMUGL	Homo sapiens (Human)
CVCL_M779	RO-D81-1	Homo sapiens (Human)
CVCL_A666	RO-H85-1	Homo sapiens (Human)
CVCL_A666	HRO 85-1	Homo sapiens (Human)
CVCL_0U46	RPMI-4788	Homo sapiens (Human)
CVCL_0U46	RPMI 4788	Homo sapiens (Human)
CVCL_0U46	RPMI4788	Homo sapiens (Human)
CVCL_0U46	Roswell Park Memorial Institute 4788	Homo sapiens (Human)
CVCL_1665	RPMI-6666	Homo sapiens (Human)
CVCL_1665	RPMI 6666	Homo sapiens (Human)
CVCL_1665	RPMI6666	Homo sapiens (Human)
CVCL_1665	Roswell Park Memorial Institute 6666	Homo sapiens (Human)
CVCL_V277	RPTC-1	Homo sapiens (Human)
CVCL_8423	RS-1 [Human leukemia]	Homo sapiens (Human)
CVCL_M628	RSp	Homo sapiens (Human)
CVCL_1671	RTSG	Homo sapiens (Human)
CVCL_JZ16	RuGli	Rattus norvegicus (Rat)
CVCL_JZ16	Rugli	Rattus norvegicus (Rat)
CVCL_U964	RY	Homo sapiens (Human)
CVCL_8910	SA-4	Homo sapiens (Human)
CVCL_8910	SA4	Homo sapiens (Human)
CVCL_8910	TxS-HuSa1	Homo sapiens (Human)
CVCL_8910	SA4TXS1	Homo sapiens (Human)
CVCL_8440	SAM-1	Homo sapiens (Human)
CVCL_9997	SAML-1	Homo sapiens (Human)
CVCL_1676	SBC-1	Homo sapiens (Human)
CVCL_1677	SBC-2 [Human contaminated bladder carcinoma]	Homo sapiens (Human)
CVCL_1677	SBC2	Homo sapiens (Human)
CVCL_W531	SBC-2 [Human SCLC]	Homo sapiens (Human)
CVCL_1680	SBC-7 [Human contaminated bladder carcinoma]	Homo sapiens (Human)
CVCL_1680	SBC7	Homo sapiens (Human)
CVCL_6444	SC	Homo sapiens (Human)
CVCL_6444	28SC	Homo sapiens (Human)
CVCL_0517	SCCTF	Homo sapiens (Human)
CVCL_X025	SCLC-16HC	Homo sapiens (Human)
CVCL_X025	SCLC-16H	Homo sapiens (Human)
CVCL_X026	SCLC-16HV	Homo sapiens (Human)
CVCL_8262	SCLC-24H	Homo sapiens (Human)
CVCL_8262	MAR-24H	Homo sapiens (Human)
CVCL_8262	MAR 24H	Homo sapiens (Human)
CVCL_8262	MAR24H	Homo sapiens (Human)
CVCL_8262	24H	Homo sapiens (Human)
CVCL_8113	SEG-1	Homo sapiens (Human)
CVCL_8113	Seg-1	Homo sapiens (Human)
CVCL_8113	SEG1	Homo sapiens (Human)
CVCL_8113	Seg1	Homo sapiens (Human)
CVCL_1689	SF268	Homo sapiens (Human)
CVCL_1689	SF-268	Homo sapiens (Human)
CVCL_1689	SF 268	Homo sapiens (Human)
CVCL_6950	SF767	Homo sapiens (Human)
CVCL_6950	SF-767	Homo sapiens (Human)
CVCL_6950	SF 767	Homo sapiens (Human)
CVCL_M622	SH-2 [Human contaminated breast cancer]	Homo sapiens (Human)
CVCL_M622	SH2	Homo sapiens (Human)
CVCL_M383	SH-3	Homo sapiens (Human)
CVCL_M383	SH3	Homo sapiens (Human)
CVCL_0019	SH-SY5Y	Homo sapiens (Human)
CVCL_0019	SHSY5Y	Homo sapiens (Human)
CVCL_0019	SHSY-5Y	Homo sapiens (Human)
CVCL_0019	SH-Sy5y	Homo sapiens (Human)
CVCL_0019	SK-SH-SY5Y	Homo sapiens (Human)
CVCL_0019	SY5Y	Homo sapiens (Human)
CVCL_1T04	SJPL	Chlorocebus aethiops (Green monkey) (Cercopithecus aethiops)
CVCL_1T04	St. Jude Porcine Lung	Chlorocebus aethiops (Green monkey) (Cercopithecus aethiops)
CVCL_1T04	St-Jude Porcine Lung	Chlorocebus aethiops (Green monkey) (Cercopithecus aethiops)
CVCL_J125	SK-beta2.7	Homo sapiens (Human)
CVCL_8114	SK-GT-5	Homo sapiens (Human)
CVCL_8114	SKGT5	Homo sapiens (Human)
CVCL_1698	SK-MG-1	Homo sapiens (Human)
CVCL_1698	SKMG1	Homo sapiens (Human)
CVCL_1698	AJ	Homo sapiens (Human)
CVCL_0530	SK-N-MC	Homo sapiens (Human)
CVCL_0530	SKNMC	Homo sapiens (Human)
CVCL_0530	SK-NM-C	Homo sapiens (Human)
CVCL_0530	SK-NMC	Homo sapiens (Human)
CVCL_0631	SK-NEP-1	Homo sapiens (Human)
CVCL_0631	SKNEP-1	Homo sapiens (Human)
CVCL_0631	SKNEP1	Homo sapiens (Human)
CVCL_0631	SKNEP	Homo sapiens (Human)
CVCL_X008	SK-OV-4	Homo sapiens (Human)
CVCL_X008	SKOV-4	Homo sapiens (Human)
CVCL_X008	SKOV4	Homo sapiens (Human)
CVCL_A457	SK-OV-6	Homo sapiens (Human)
CVCL_A457	SKOV-6	Homo sapiens (Human)
CVCL_A457	SKOV6	Homo sapiens (Human)
CVCL_2197	SKW-3	Homo sapiens (Human)
CVCL_2197	SKW3	Homo sapiens (Human)
CVCL_4V58	SKW3/Clo	Homo sapiens (Human)
CVCL_9569	SLK	Homo sapiens (Human)
CVCL_9569	KS-SLK	Homo sapiens (Human)
CVCL_0535	SNB-19	Homo sapiens (Human)
CVCL_0535	SNB.19	Homo sapiens (Human)
CVCL_0535	SNB19	Homo sapiens (Human)
CVCL_3923	SNK-57	Homo sapiens (Human)
CVCL_3923	SNK57	Homo sapiens (Human)
CVCL_T040	SNU-1958	Homo sapiens (Human)
CVCL_2200	SPI-801	Homo sapiens (Human)
CVCL_2201	SPI-802	Homo sapiens (Human)
CVCL_L986	SpR	Aotus trivirgatus (Three-striped night monkey) (Douroucouli)
CVCL_L986	SP	Aotus trivirgatus (Three-striped night monkey) (Douroucouli)
CVCL_8273	SQ-5	Homo sapiens (Human)
CVCL_8273	Sq-5	Homo sapiens (Human)
CVCL_8273	SQ5	Homo sapiens (Human)
CVCL_8441	SR-91	Homo sapiens (Human)
CVCL_H267	ST-4	Homo sapiens (Human)
CVCL_5594	SUM229PE	Homo sapiens (Human)
CVCL_5594	SUM-229PE	Homo sapiens (Human)
CVCL_5594	SUM 229PE	Homo sapiens (Human)
CVCL_5594	SUM-229	Homo sapiens (Human)
CVCL_5594	SUM 229	Homo sapiens (Human)
CVCL_5594	SUM229	Homo sapiens (Human)
CVCL_5594	229PE	Homo sapiens (Human)
CVCL_0541	SV80	Homo sapiens (Human)
CVCL_0541	SV-80	Homo sapiens (Human)
CVCL_0541	SV 80	Homo sapiens (Human)
CVCL_0541	SV-A clone 80	Homo sapiens (Human)
CVCL_0541	SV clone 80	Homo sapiens (Human)
CVCL_0541	Simian virus 80	Homo sapiens (Human)
CVCL_3799	SW527	Homo sapiens (Human)
CVCL_3799	SW-527	Homo sapiens (Human)
CVCL_3799	SW 527	Homo sapiens (Human)
CVCL_F649	SW598	Homo sapiens (Human)
CVCL_F649	SW-598	Homo sapiens (Human)
CVCL_F649	SW 598	Homo sapiens (Human)
CVCL_F653	SW608	Homo sapiens (Human)
CVCL_F653	SW-608	Homo sapiens (Human)
CVCL_F653	SW 608	Homo sapiens (Human)
CVCL_F650	SW613	Homo sapiens (Human)
CVCL_F650	SW-613	Homo sapiens (Human)
CVCL_F650	SW 613	Homo sapiens (Human)
CVCL_F651	SW732	Homo sapiens (Human)
CVCL_F651	SW-732	Homo sapiens (Human)
CVCL_F651	SW 732	Homo sapiens (Human)
CVCL_F652	SW733	Homo sapiens (Human)
CVCL_F652	SW-733	Homo sapiens (Human)
CVCL_F652	SW 733	Homo sapiens (Human)
CVCL_A424	SW850	Homo sapiens (Human)
CVCL_A424	SW-850	Homo sapiens (Human)
CVCL_A424	SW 850	Homo sapiens (Human)
CVCL_4057	SW979	Homo sapiens (Human)
CVCL_4057	SW-979	Homo sapiens (Human)
CVCL_4057	SW 979	Homo sapiens (Human)
CVCL_M858	T-1	Homo sapiens (Human)
CVCL_8427	T-33	Homo sapiens (Human)
CVCL_AS01	T-47D-Luc	Homo sapiens (Human)
CVCL_M092	T-9	Homo sapiens (Human)
CVCL_M092	T9	Homo sapiens (Human)
CVCL_J427	t-HUE2	Homo sapiens (Human)
CVCL_J428	t-HUE4	Homo sapiens (Human)
CVCL_1U15	T1 [Human contaminated neural stem cell]	Homo sapiens (Human)
CVCL_4058	T3M-12	Homo sapiens (Human)
CVCL_4058	T3M12	Homo sapiens (Human)
CVCL_1T20	T404	Homo sapiens (Human)
CVCL_1T19	T406 [Human HNSCC]	Homo sapiens (Human)
CVCL_1Q88	T409	Homo sapiens (Human)
CVCL_1Q88	T-409	Homo sapiens (Human)
CVCL_3179	TCO-1 [Human cervical carcinoma]	Homo sapiens (Human)
CVCL_8428	TDL-1	Homo sapiens (Human)
CVCL_8429	TDL-2	Homo sapiens (Human)
CVCL_8430	TDL-3	Homo sapiens (Human)
CVCL_8431	TDL-4	Homo sapiens (Human)
CVCL_1756	TE 671	Homo sapiens (Human)
CVCL_1756	TE-671	Homo sapiens (Human)
CVCL_1756	TE671	Homo sapiens (Human)
CVCL_1756	TE671/RD	Homo sapiens (Human)
CVCL_2731	TE 671 Subline No.2	Homo sapiens (Human)
CVCL_2731	TE671 Subline No.2	Homo sapiens (Human)
CVCL_2731	TE671 Subline 2	Homo sapiens (Human)
CVCL_2731	TE671 Line, subline 2	Homo sapiens (Human)
CVCL_1762	TE-12	Homo sapiens (Human)
CVCL_1762	TE12	Homo sapiens (Human)
CVCL_4463	TE-13	Homo sapiens (Human)
CVCL_4463	TE13	Homo sapiens (Human)
CVCL_4455	TE-2	Homo sapiens (Human)
CVCL_4455	TE2	Homo sapiens (Human)
CVCL_9971	TE-3	Homo sapiens (Human)
CVCL_9971	TE3	Homo sapiens (Human)
CVCL_9972	TE-7	Homo sapiens (Human)
CVCL_9972	TE7	Homo sapiens (Human)
CVCL_9U63	TE-FLY-A8	Homo sapiens (Human)
CVCL_9U63	TEFLY A8	Homo sapiens (Human)
CVCL_9U63	TEFLYA8	Homo sapiens (Human)
CVCL_9U64	TE-FLY-GALV	Homo sapiens (Human)
CVCL_9U64	TE-FLYGALV	Homo sapiens (Human)
CVCL_7167	TEC61	Homo sapiens (Human)
CVCL_9U65	TELac2	Homo sapiens (Human)
CVCL_9U65	TElac2	Homo sapiens (Human)
CVCL_9U66	TELCeB6	Homo sapiens (Human)
CVCL_9U67	TeLFBASAF	Homo sapiens (Human)
CVCL_9U67	TELFBASAF	Homo sapiens (Human)
CVCL_L806	TI-1 [Human leukemia]	Homo sapiens (Human)
CVCL_B325	TK-1 [Human astrocytoma]	Homo sapiens (Human)
CVCL_3219	TMH-1	Homo sapiens (Human)
CVCL_1894	TMM	Homo sapiens (Human)
CVCL_F736	TS/A	Mus musculus (Mouse)
CVCL_F736	TSA	Mus musculus (Mouse)
CVCL_F736	TS/A-pc	Mus musculus (Mouse)
CVCL_4014	TSU-Pr1	Homo sapiens (Human)
CVCL_4014	Tsu-Pr1	Homo sapiens (Human)
CVCL_4014	TSU-PR1	Homo sapiens (Human)
CVCL_4014	TSUpr1	Homo sapiens (Human)
CVCL_M904	TSU-Pr1-B1	Homo sapiens (Human)
CVCL_M905	TSU-Pr1-B2	Homo sapiens (Human)
CVCL_M134	TsuGK27	Homo sapiens (Human)
CVCL_M134	TSUGK27	Homo sapiens (Human)
CVCL_M134	TSUGK-27	Homo sapiens (Human)
CVCL_4910	Tu 138	Homo sapiens (Human)
CVCL_4910	Tu-138	Homo sapiens (Human)
CVCL_4910	Tu138	Homo sapiens (Human)
CVCL_1T17	Tu 158LN	Homo sapiens (Human)
CVCL_1T17	Tu-158LN	Homo sapiens (Human)
CVCL_4911	Tu 159	Homo sapiens (Human)
CVCL_4911	TU 159	Homo sapiens (Human)
CVCL_4911	Tu-159	Homo sapiens (Human)
CVCL_4911	Tu159	Homo sapiens (Human)
CVCL_4911	TU159	Homo sapiens (Human)
CVCL_4912	Tu 167	Homo sapiens (Human)
CVCL_4912	Tu-167	Homo sapiens (Human)
CVCL_4912	TU-167	Homo sapiens (Human)
CVCL_4912	Tu167	Homo sapiens (Human)
CVCL_4912	TU167	Homo sapiens (Human)
CVCL_4912	T167	Homo sapiens (Human)
CVCL_4912	T-167	Homo sapiens (Human)
CVCL_4914	Tu 182	Homo sapiens (Human)
CVCL_4914	Tu-182	Homo sapiens (Human)
CVCL_4914	Tu182	Homo sapiens (Human)
CVCL_4915	Tu 212	Homo sapiens (Human)
CVCL_4915	Tu-212	Homo sapiens (Human)
CVCL_4915	Tu212	Homo sapiens (Human)
CVCL_4915	TU212	Homo sapiens (Human)
CVCL_1T18	Tu 212LN	Homo sapiens (Human)
CVCL_1T18	Tu-212LN	Homo sapiens (Human)
CVCL_1Q85	Tu167LN1	Homo sapiens (Human)
CVCL_8275	TuWi	Homo sapiens (Human)
CVCL_8275	Tu Wi	Homo sapiens (Human)
CVCL_0633	U-118MG	Homo sapiens (Human)
CVCL_0633	U-118 MG	Homo sapiens (Human)
CVCL_0633	U-118-MG	Homo sapiens (Human)
CVCL_0633	U118-MG	Homo sapiens (Human)
CVCL_0633	U118MG	Homo sapiens (Human)
CVCL_0633	U118	Homo sapiens (Human)
CVCL_0633	118 MG	Homo sapiens (Human)
CVCL_0633	118MG	Homo sapiens (Human)
CVCL_2219	U-373MG ATCC	Homo sapiens (Human)
CVCL_2219	U-373MG	Homo sapiens (Human)
CVCL_2219	U373 MG	Homo sapiens (Human)
CVCL_2219	U-373-MG	Homo sapiens (Human)
CVCL_2219	U-373 MG	Homo sapiens (Human)
CVCL_2219	U373-MG	Homo sapiens (Human)
CVCL_2219	U373MG	Homo sapiens (Human)
CVCL_2219	U373	Homo sapiens (Human)
CVCL_2219	373 MG	Homo sapiens (Human)
CVCL_2219	373MG	Homo sapiens (Human)
CVCL_5J15	U-87 MG-luc2	Homo sapiens (Human)
CVCL_5J15	U87MG-luc2	Homo sapiens (Human)
CVCL_0022	U-87MG ATCC	Homo sapiens (Human)
CVCL_0022	U-87MG	Homo sapiens (Human)
CVCL_0022	U-87 MG	Homo sapiens (Human)
CVCL_0022	U87 MG	Homo sapiens (Human)
CVCL_0022	U-87-MG	Homo sapiens (Human)
CVCL_0022	U87-MG	Homo sapiens (Human)
CVCL_0022	U87MG	Homo sapiens (Human)
CVCL_0022	U-87	Homo sapiens (Human)
CVCL_0022	U87	Homo sapiens (Human)
CVCL_0022	87 MG	Homo sapiens (Human)
CVCL_0022	87MG	Homo sapiens (Human)
CVCL_1G29	U251-TR3	Homo sapiens (Human)
CVCL_1G29	A172TR3	Homo sapiens (Human)
CVCL_1G29	TR3	Homo sapiens (Human)
CVCL_5J12	U87 MG-Red-FLuc	Homo sapiens (Human)
CVCL_X702	U87-CD4 Clone 2	Homo sapiens (Human)
CVCL_X702	U87MG clone 2	Homo sapiens (Human)
CVCL_4V16	U87-MG/Pt	Homo sapiens (Human)
CVCL_X626	U87.CD4	Homo sapiens (Human)
CVCL_X626	U87/CD4	Homo sapiens (Human)
CVCL_X626	U87MG.CD4	Homo sapiens (Human)
CVCL_X627	U87.CD4.CCR1	Homo sapiens (Human)
CVCL_X627	U87.CD4-CCR1	Homo sapiens (Human)
CVCL_X628	U87.CD4.CCR2	Homo sapiens (Human)
CVCL_X628	U87.CD4.CCR2b	Homo sapiens (Human)
CVCL_X628	U87.CD4-CCR2b	Homo sapiens (Human)
CVCL_X629	U87.CD4.CCR3	Homo sapiens (Human)
CVCL_X629	U87.CD4-CCR3	Homo sapiens (Human)
CVCL_X630	U87.CD4.CCR5	Homo sapiens (Human)
CVCL_X630	U87/CD4/CCR5	Homo sapiens (Human)
CVCL_X630	U87.CD4-CCR5	Homo sapiens (Human)
CVCL_X631	U87.CD4.CCR5.CXCR4	Homo sapiens (Human)
CVCL_X632	U87.CD4.CXCR4	Homo sapiens (Human)
CVCL_X632	U87.CD4-CXCR4	Homo sapiens (Human)
CVCL_X632	U87 CD4+ CXCR4+	Homo sapiens (Human)
CVCL_3428	U87/DK	Homo sapiens (Human)
CVCL_3428	U87-DK	Homo sapiens (Human)
CVCL_3428	U87DK	Homo sapiens (Human)
CVCL_3428	U87 dead kinase	Homo sapiens (Human)
CVCL_3428	U87MG.deltaEGFR DK	Homo sapiens (Human)
CVCL_3428	U87MG.DK	Homo sapiens (Human)
CVCL_3429	U87/WT	Homo sapiens (Human)
CVCL_JY78	U87MG.deltaEGFR	Homo sapiens (Human)
CVCL_JY80	U87MG.DY1	Homo sapiens (Human)
CVCL_JY80	U87/DY1	Homo sapiens (Human)
CVCL_JY81	U87MG.DY2	Homo sapiens (Human)
CVCL_JY81	U87/DY2	Homo sapiens (Human)
CVCL_JY82	U87MG.DY3	Homo sapiens (Human)
CVCL_JY82	U87/DY3	Homo sapiens (Human)
CVCL_JY83	U87MG.DY4	Homo sapiens (Human)
CVCL_JY83	U87/DY4	Homo sapiens (Human)
CVCL_JY84	U87MG.DY5	Homo sapiens (Human)
CVCL_JY84	U87/DY5	Homo sapiens (Human)
CVCL_GY10	UCDK9B1	Homo sapiens (Human)
CVCL_GY11	UCDK9B2	Homo sapiens (Human)
CVCL_GY12	UCDK9B3	Homo sapiens (Human)
CVCL_GY13	UCDK9B4	Homo sapiens (Human)
CVCL_GY14	UCDK9B5	Homo sapiens (Human)
CVCL_8155	UM-UC-2	Homo sapiens (Human)
CVCL_8155	UM-UC2	Homo sapiens (Human)
CVCL_8155	UMUC2	Homo sapiens (Human)
CVCL_8155	UC-2	Homo sapiens (Human)
CVCL_8155	University of Michigan-Urothelial Carcinoma-2	Homo sapiens (Human)
CVCL_1R40	UM-UC-3-GFP	Homo sapiens (Human)
CVCL_M548	UMJF-2	Homo sapiens (Human)
CVCL_1R55	UPES/C	Mus musculus (Mouse)
CVCL_1R56	UPHHJA	Rattus norvegicus (Rat)
CVCL_0571	UROtsa	Homo sapiens (Human)
CVCL_M721	UROtsa/F35	Homo sapiens (Human)
CVCL_8276	UTMB-460	Homo sapiens (Human)
CVCL_T435	V-1181N1	Homo sapiens (Human)
CVCL_1R57	VC312R	Rattus norvegicus (Rat)
CVCL_X217	VJ-300	Homo sapiens (Human)
CVCL_X217	KB/VJ300	Homo sapiens (Human)
CVCL_9830	VM-CUB-3	Homo sapiens (Human)
CVCL_9830	VM-CUB3	Homo sapiens (Human)
CVCL_9830	VMCUB-3	Homo sapiens (Human)
CVCL_9830	VMCUB3	Homo sapiens (Human)
CVCL_9830	VMCub3	Homo sapiens (Human)
CVCL_9830	VM Cub 3	Homo sapiens (Human)
CVCL_9830	VM-CUB-III	Homo sapiens (Human)
CVCL_9830	VMCUBIII	Homo sapiens (Human)
CVCL_9830	CUB III	Homo sapiens (Human)
CVCL_9830	CUBIII	Homo sapiens (Human)
CVCL_S610	WERI-Rb-27	Homo sapiens (Human)
CVCL_S610	WERI-Rb27	Homo sapiens (Human)
CVCL_S610	WERI-RB27	Homo sapiens (Human)
CVCL_S610	W-27	Homo sapiens (Human)
CVCL_S610	Wills Eye Research Institute-Retinoblastoma-27	Homo sapiens (Human)
CVCL_2760	WiDr	Homo sapiens (Human)
CVCL_2760	WiDR	Homo sapiens (Human)
CVCL_2760	WIDR	Homo sapiens (Human)
CVCL_2760	WiDr-TC	Homo sapiens (Human)
CVCL_2760	WiDrTC	Homo sapiens (Human)
CVCL_2760	LED-WiDr	Homo sapiens (Human)
CVCL_2760	Led-WiDr	Homo sapiens (Human)
CVCL_2N03	WiDr/R	Homo sapiens (Human)
CVCL_1909	WISH	Homo sapiens (Human)
CVCL_1909	Wistar Institute, Susan Hayflick	Homo sapiens (Human)
CVCL_2764	WKD	Homo sapiens (Human)
CVCL_2764	Wong-Kilbourne	Homo sapiens (Human)
CVCL_2764	Wong-Kilbourne Derivative	Homo sapiens (Human)
CVCL_0581	WRL 68	Homo sapiens (Human)
CVCL_0581	WRL-68	Homo sapiens (Human)
CVCL_0581	WRL68	Homo sapiens (Human)
CVCL_4W86	WRLS1	Homo sapiens (Human)
CVCL_A036	WSU-ALCL	Homo sapiens (Human)
CVCL_A049	WSU-CLL	Homo sapiens (Human)
CVCL_8466	YAA	Homo sapiens (Human)
CVCL_FA16	Yamada	Mus musculus (Mouse)
CVCL_8467	YAP	Homo sapiens (Human)
CVCL_8017	YCU-H891	Homo sapiens (Human)
CVCL_8018	YCU-L891	Homo sapiens (Human)
CVCL_8023	YCU-T891	Homo sapiens (Human)
CVCL_8931	YJ	Homo sapiens (Human)
CVCL_2814	YMB-1	Homo sapiens (Human)
CVCL_2814	YMB1	Homo sapiens (Human)
CVCL_B372	YMB-1-C	Homo sapiens (Human)
CVCL_2815	YMB-1-E	Homo sapiens (Human)
CVCL_2815	YMB1-E	Homo sapiens (Human)
CVCL_0586	YMB-A	Homo sapiens (Human)
CVCL_D103	YMB-S	Homo sapiens (Human)
CVCL_RL03	Z-HL16C	Homo sapiens (Human)
CVCL_RL03	ZHL16C	Homo sapiens (Human)
