# Supplementary material for: Incidences of problematic cell lines are lower in papers that use RRIDs to identify cell lines
Source: eLife. 2019 Jan 29;8:e41676. doi: 10.7554/eLife.41676 (PMC6351100; doi:10.7554/eLife.41676)
Supplement: Supplementary file 3. [file elife-41676-supp3.csv]

PMID	Does it really contain a cell line? 1=yes, 0=no	Explanation
29079781	0	Cell line mentioned only in background
28955044	1	BEAS-2B
28821715	1	HEK293
28811502	1	Murine 3T3-L1
28794483	1	ES cell line RENKA
28785046	0
28701704	1	Used DNA from HD701 cell line
28659619	1	The test was performed for L929 osteoblast cell line.
28559565	1	HGPS and normal human skin fibroblast cell lines
28442748	1	Mouse 3T3-L1 preadipocytes obtained from the American Type Culture Collection
28067293	0	Research on bunch of cell line data
27941929	1	To further confirm the qRT-PCR results, some of the samples that were tested positive for EV71 were then cultured in RD and Hep-2 cell lines.
27876821	0	Research on drug effect on 714 cell lines
27796336	0	947 cancer cell lines were analyzed for some tool
27765948	1	Hela and Siha
27549929	1	CJ7 ES cells
27484176	1	RBL, RH-35
27457419	1	Hela
27417285	0	Cell line mentioned only in background
27353084	0	Cell line mentioned in discussion
27292224	1	BmN-SWU1 and BmN-SWU2
27113849	0	Research on 492 cell lines
27005831	0
26912258	1	The C57BL/6-derived embryonic stem (ES) cell line
26839211	1	293 T cells
26536916	1	Caco-2 cells
26346620	1	SP2/0
25959659	0	The Exoc1 gene-targeted mouse ES cells were provided by EUCOMM, International Mouse Phenotyping Consortium (IMPC)
25779025	0
25627108	0	Stem cells (MSCs)...Not cell line, I assume?
24758901	1	FANCA, FANCC and FANCG primary fibroblast cell lines
22953052	0
27507706	0	Vero cells. I guess it's actually a cell culture, not a cell line...
