# Supplementary material for: Incidences of problematic cell lines are lower in papers that use RRIDs to identify cell lines
Source: eLife. 2019 Jan 29;8:e41676. doi: 10.7554/eLife.41676 (PMC6351100; doi:10.7554/eLife.41676)
Supplement: Supplementary file 4. [file elife-41676-supp4.csv]

PMID	RRID	Cell line	RRID snippet from SciBot	Cellosausus note	Did authors report contamination?	Sentance where cell line was used	Detail notes	Final notes on individual cell lines
28771492	CVCL_0019	SH-SY5Y	human neuroblastoma cell-line (RRID:CVCL_0019) was grown in serum-supplemente	*Problematic cell line: Partially contaminated. Some laboratories that are redistributing this cell line are in fact redistributing a contaminated cell line of mouse origin (PubMed=25182563).	No	The SH-SY5Y human neuroblastoma cell-line (RRID: CVCL_0019) was grown in serum-supplemented medium in 5% CO2 at 37¡C. DMEM/F-12 (1:1) +GlutaMAXª (Gibco) was supplemented with 10% fetal bovine serum (Sigma), 1% MEM non-essential amino acids (Gibco) and 1% mix of antibiotics: penicillin, streptomycin, and anti-fungal amphotericin (Gibco). 10,000 cells/well were plated in 96-well plates (Life Techno…	Can't be sure if this one is fine as I can't tell whether this was purchased or gifted	SH-SY5Y is not listed on ICLAC's database, but Cellosaurus states it is partially contaminated, in sense that some labatatories redistribute a contaminated cell line of mouse origin. Only one of these 15 papers reported testing to confirm the lack of mycoplasma contamination.
28366621	CVCL_0019	SH-SY5Y	CC\tCVCL_0019\nExperiment	*Problematic cell line: Partially contaminated. Some laboratories that are redistributing this cell line are in fact redistributing a contaminated cell line of mouse origin (PubMed=25182563).	No... "All experiments were performed with cell cultures that had been passaged less than 8 times since receipt from ATCC."	SH-SY5Y cells were cultured in DMEM/F12 (GIBCO) supplemented with 10% fetal bovine serum (FBS), penicillin (100 U/mL) and streptomycin (100 mg/mL). HEK293T cells were cultured in DMEM (GIBCO) supplemented with 10% fetal bovine serum (FBS), penicillin (100 U/mL) and streptomycin (100 mg/mL). Both cell lines were grown at 37 C in a humidified 5% CO2 incubator. All experiments were performed with ce…	Can't be sure if this one is fine as I can't tell whether this was purchased or gifted	SH-SY5Y
27733604	CVCL_0019	SH-SY5Y	94030304, CVCL_0019) and rat n	*Problematic cell line: Partially contaminated. Some laboratories that are redistributing this cell line are in fact redistributing a contaminated cell line of mouse origin (PubMed=25182563).	No	Human neuroblastoma cells (SH-SY5Y catalog #94030304, RRID:CVCL_0019) and rat neuronal cocultures were used in this assay because the most robust commercially available monoclonal antibodies against ATP synthase subunits are raised in mice, which is preventing the use of TKO primary neuronal cultures.	Purchased from major distributor so it is fine	SH-SY5Y
28355134	CVCL_0019	SH-SY5Y	CRL-2266, CVCL_0019) and HEK29	*Problematic cell line: Partially contaminated. Some laboratories that are redistributing this cell line are in fact redistributing a contaminated cell line of mouse origin (PubMed=25182563).	No... "None of the cell lines used in this study belong to the Database of Cross-Contaminated or Misidentified Cell Lines defined by the International Cell Line Authentication Committee."	SH-SY5Y (ATCC Cat# CRL-2266, RRID:CVCL_0019) and HEK293T (ATCC Cat# CRL-3216, RRID: CVCL_0063) cells were cultured in DulbeccoÕs modified EagleÕs medium (DMEM) supplemented with 10% fetal bovine serum (FBS) and 100 mg/ml penicillin and streptomycin (Hyclone) at 37ûC in 10% CO2. HEK293T cells deficient for COG subunits were generated as described in (Blackburn and Lupashin, 2016). T	Purchased from major distributor so it is fine	SH-SY5Y
28632947	CVCL_0019	SH-SY5Y	5Y (CVCL_0019) cells wer	*Problematic cell line: Partially contaminated. Some laboratories that are redistributing this cell line are in fact redistributing a contaminated cell line of mouse origin (PubMed=25182563).	No	HeLa (RRID:CVCL_0030) and SH-SY5Y (RRID:CVCL_0019)cells were cultured in DulbeccoÕs modiÞed EagleÕs medium(HyClone, South Logan, UT, USA) supplemented with 10% (v/v)fetal bovine serum (HyClone).	Can't be sure if this one is fine as I can't tell whether this was purchased or gifted	SH-SY5Y
28432138	CVCL_0019	SH-SY5Y	CRL-2266, CVCL_0019) neuroblas	*Problematic cell line: Partially contaminated. Some laboratories that are redistributing this cell line are in fact redistributing a contaminated cell line of mouse origin (PubMed=25182563).	No	SK-N-MC (catalog #HTB-10, RRID:CVCL_0530) and SH-SY5Y (catalog #CRL-2266, RRID:CVCL_0019) neuroblastoma cells were obtained from the American Type Culture Collection. Cells were cultured at 37¡C in a 5% CO2 incubator and maintained in DMEM containing 10% fetal bovine serum (FBS) and 1% penicillin/streptomycin (Invitrogen). To generate stable cell line, SK-N-MC cells were transfected with pmito-YF…	Purchased from major distributor so it is fine	SH-SY5Y
28842414	CVCL_0019	SH-SY5Y	n SH-SY5Y cells (ATCC, CRL2266, RRID:CVCL_0019) were grown in 1:1 F12/DMEM sol	*Problematic cell line: Partially contaminated. Some laboratories that are redistributing this cell line are in fact redistributing a contaminated cell line of mouse origin (PubMed=25182563).	No	Human SH-SY5Y cells (ATCC, CRL2266, RRID:CVCL0019) were grown in 1:1 F12/DMEM solution supplemented with 10% fetal bovine serum (FBS; Hyclone), 100 IU penicillin and 100 g/ml streptomycin (SigmaAldrich). Cells were plated in either 24-well (single-point DA uptake experiments), 96-well (DA uptake saturation analyses), or 10 cm culture plates (biochemical experiments) at a density of 9 104 cells pe…	Purchased from major distributor so it is fine	SH-SY5Y
28898695	CVCL_0019	SH-SY5Y	CVCL_0019\nSKNFI\tCHOP Cell Line Bank\tRRID:	*Problematic cell line: Partially contaminated. Some laboratories that are redistributing this cell line are in fact redistributing a contaminated cell line of mouse origin (PubMed=25182563).	No... "cell lines were routinely tested to confirm the lack of mycoplasma contamination."	27 cell lines in star methods section	Purchased from major distributor so it is fine	SH-SY5Y
28957663	CVCL_0019	SH-SY5Y	D: CVCL_0019\nExperimental Models: Organisms/	*Problematic cell line: Partially contaminated. Some laboratories that are redistributing this cell line are in fact redistributing a contaminated cell line of mouse origin (PubMed=25182563).	No	SH-SY5Y neuronal cells transfected with human IR-GFP were treated overnight with recombinant apoE3 or apoE4 (100 nM) in the presence or absence insulin (100 nM) stimulation for 30 min.	Can't be sure if this one is fine as I can't tell whether this was purchased or gifted	SH-SY5Y
28828399	CVCL_0019	SH-SY5Y	astoma; ATCC; catalog CRL-2266, RRID:CVCL_0019) and SW-13 (human adrenal corti	*Problematic cell line: Partially contaminated. Some laboratories that are redistributing this cell line are in fact redistributing a contaminated cell line of mouse origin (PubMed=25182563).	No.	HeLa (human cervix carcinoma; American Type Culture Collection; ATCC), HEK293T (human embryonic kidney; ATCC; catalog CRL-3216, RRID:CVCL_0063 RRID), H4 (human neuroglioma; ATCC; RRID:CVCL_1239), and HEK293T cells stably expressing N-TAP PGRN (HEK-PGRN) were cultured in high glucose DMEM supplemented with 10% FBS, 1% penicillin/streptomycin, and 1% GlutaMax (Life Technologies). SH-SY5Y (human neu…	Purchased from major distributor so it is fine	SH-SY5Y
29410497	CVCL_0019	SH-SY5Y	Y5Y cells (ECACC Cat# 94030304, RRID:CVCL_0019) were grown in low-glucose Dulb	*Problematic cell line: Partially contaminated. Some laboratories that are redistributing this cell line are in fact redistributing a contaminated cell line of mouse origin (PubMed=25182563).	No	Human neuroblastoma SH-SY5Y cells (ECACC Cat# 94030304, RRID:CVCL_0019) were grown in low-glucose DulbeccoÕs modified EagleÕs medium (DMEM; Wako) containing 10% (v/v) fetal bovine serum and 1% penicillin-streptomycin at 37 ¡C with 5% CO2. For oxidative stress conditions, H2O2 was added to induce cytotoxicity.	Purchased from major distributor so it is fine	SH-SY5Y
29315574	CVCL_0019	SH-SY5Y	USA) (Resource Identifier ID - RRID:CVCL_0019). Human SH-SY5Y neuroblastoma c	*Problematic cell line: Partially contaminated. Some laboratories that are redistributing this cell line are in fact redistributing a contaminated cell line of mouse origin (PubMed=25182563).	No	Human SH-SY5Y neuroblastoma cells were purchased fromAmerican Type Culture Collection (ATCC, Manassas, VA, USA)(Resource IdentiÞer ID Ð RRID:CVCL_0019). Human SH-SY5Yneuroblastoma cells stably expressing the AbPP Swedish KM670/671NL double mutation (SH-SY5Y-APPSwe) were cultured inDulbeccoÕs modiÞed Eagle Õs medium: HamÕs F12 with Glutamax(1 : 1; v/v), 10% fetal bovine serum and 1% antibiotic/ant…	Purchased from major distributor so it is fine	SH-SY5Y
28890319	CVCL_0019	SH-SY5Y	Y5Y cells (ECACC Cat# 94030304, RRID:CVCL_0019) were grown in low-glucose Dulb	*Problematic cell line: Partially contaminated. Some laboratories that are redistributing this cell line are in fact redistributing a contaminated cell line of mouse origin (PubMed=25182563).	No, plus seems like it's the same PI from the paper that used the same cell line: PMID:29410497.	Human neuroblastoma SH-SY5Y cells (ECACC Cat# 94030304, RRID:CVCL_0019) were grown in low-glucose Dulbecco's modified Eagle's medium (DMEM; Wako) containing 10% (v/v) fetal bovine serum and 1% penicillin-streptomycin at 37 ¡C in a 5% CO2 incubator. Cells were transfected using PEI Max Reagent (Polysciences Inc., Warrington, PA, USA), according to the manufacturer's instructions. pRK5-HA-CHRNA7, p…	Purchased from major distributor so it is fine	SH-SY5Y
29630493	CVCL_0019	SH-SY5Y	Cell line (human)\tSH-SY5Y\tATCC\tRRID:CVCL_0019\t	*Problematic cell line: Partially contaminated. Some laboratories that are redistributing this cell line are in fact redistributing a contaminated cell line of mouse origin (PubMed=25182563).	No	Human neuroblastoma cells SH-SY5Y were purchased from ATTC. SH-S5Y5 cells expressing human YFP-HA-DAT were generated by single-cell cloning in the presence of G418 (400 µg/ml).	Purchased from major distributor so it is fine	SH-SY5Y
27805565	CVCL_0022	U-87MG ATCC	rom ATCC; CVCL_0022) were modi	*Misidentified. This cell line is not the original glioblastoma cell line established in 1968 at the University of Uppsala. As described in PubMed=27582061 it is most probably also a glioblastoma cell line but whose origin is unknow.	No..."HeLa, melanoma and glioblastoma cell lines have not been authenticated in our hands, and each tested negative for mycoplasma by the MycoFluor Mycoplasma Detection Kit"	Mouse embryonic fibroblasts were generated from E13-E14.5 embryos derived from CreERT2/Bcl-xfl/fl/Mcl-1fl/fl C57BL/6 mice (Kelly et al., 2014) and immortalized (at passage 2Ð4) with SV40 large T antigen. HeLa cells (originally obtained from ATCC, RRID:CVCL_0030) were generously provided by Dusty Miller at the Fred Hutchinson Cancer Research Center (Seattle, WA). Melanoma cell lines (LOX-IMVI, RRI…		U-87MG ATCC cell line is not in ICLAC's list. Cellosaurus says it's not the original glioblastoma, but it's still most likely glioblastoma. 2/9 authors on this list performed STR profiling, and found no contamination.
28292827	CVCL_0022	U-87MG ATCC	e. U87MG (CVCL_0022), A172 (RR	*Misidentified. This cell line is not the original glioblastoma cell line established in 1968 at the University of Uppsala. As described in PubMed=27582061 it is most probably also a glioblastoma cell line but whose origin is unknow.	No	U87MG (RRID:CVCL_0022), A172 (RRID:CVCL_0131), U251 (ATCC, RRID:CVCL_0021), GL15 (RRID:CVCL_5H95; kindly provided by Dr. Emilia Castigli, Perugia University), MZC (kindly provided by Dr. Antonietta Arcella, Neuromed), primary human glioma cells (obtained from patients at Neuromed), primary murine microglia, and astrocytes (obtained as in Catalano et al., 2013), and primary human astrocytes (Therm…		U-87MG ATCC
27864899	CVCL_0022	U-87MG ATCC	_U-87_MG, CVCL_0022), SHG66, a	*Misidentified. This cell line is not the original glioblastoma cell line established in 1968 at the University of Uppsala. As described in PubMed=27582061 it is most probably also a glioblastoma cell line but whose origin is unknow.	No	Glioma cell lines including U138 (ATCC Cat# HTB-16, RRID:CVCL_0020), U251 (CLS Cat# 300385/p534_U251_MG, RRID:CVCL_0021), U87 (CLS Cat# 300367/p658_U-87_MG, RRID:CVCL_0022), SHG66, and A172 (ATCC Cat# CRL-7899, RRID:CVCL_0131) and cultured in DulbeccoÕs modiÞed Eagle medium(DMEM)/high-glucose medium (HyClone, Logan, UT) supplementedwith 10% foetal bovine serum (FBS, HyClone) and 1% penicillin and…		U-87MG ATCC
28553926	CVCL_0022	U-87MG ATCC	_U-87_MG, CVCL_0022) and U373	*Misidentified. This cell line is not the original glioblastoma cell line established in 1968 at the University of Uppsala. As described in PubMed=27582061 it is most probably also a glioblastoma cell line but whose origin is unknow.	No. "Both cell lines are free from mycoplasma and authenticated with short tandem repeat (STR) profiling by Johns Hopkins Genetic "	The human glioblastoma (GBM) cell lines U87 (CLS Cat# 300367/p658_U-87_MG, RRID:CVCL_0022) and U373 (ATCC Cat# HTB-17, RRID:CVCL_2219) were originally purchased from ATCC (Manassas, VA) and cultured in our laboratory.		U-87MG ATCC
28581641	CVCL_0022	U-87MG ATCC	grade IV,CVCL_0022), T98G (hu	*Misidentified. This cell line is not the original glioblastoma cell line established in 1968 at the University of Uppsala. As described in PubMed=27582061 it is most probably also a glioblastoma cell line but whose origin is unknow.	No	cell lineU87MG (human, glioblastoma-astrocytoma, grade IV,RRID:CVCL_0022), T98G (human, glioblastoma, grade IV,RRID:CVCL_0556), U251 (human, glioblastoma, grade III,RRID:CVCL_0021), C6 (rat glioma cell,RRID:CVCL_0194), andGL261 (murine glioma,RRID:CVCL_Y003) cell lines were pur-chased from The Cell Bank of Type Culture Collection of ChineseAcademy of Sciences (Shanghai, China).		U-87MG ATCC
28366679	CVCL_0022	U-87MG ATCC	ollection\tCVCL_0022\nExperiment	*Misidentified. This cell line is not the original glioblastoma cell line established in 1968 at the University of Uppsala. As described in PubMed=27582061 it is most probably also a glioblastoma cell line but whose origin is unknow.	No	They reposrted using 10 cell lines in start method section		U-87MG ATCC
28602760	CVCL_0022	U-87MG ATCC	# HTB-14; CVCL_0022\nCOS-7\tATCC	*Misidentified. This cell line is not the original glioblastoma cell line established in 1968 at the University of Uppsala. As described in PubMed=27582061 it is most probably also a glioblastoma cell line but whose origin is unknow.	No	We studied effective brightness of smURFP, miRFP670, mIFP, and miRFP703 in commonly used mammalian cell lines, such as HeLa, HEK293, COS-7, U87, and U-2 OS, using flow cytometry.		U-87MG ATCC
28833137	CVCL_0022	U-87MG ATCC	RRID:CVCL_0022) obtained from American Type Cu	*Misidentified. This cell line is not the original glioblastoma cell line established in 1968 at the University of Uppsala. As described in PubMed=27582061 it is most probably also a glioblastoma cell line but whose origin is unknow.	No	Human glioma cell lines A172 (ATCC Cat # CRL-1620; RRID:CVCL_0131) and U87MG (ATCC Cat # HTB-14; RRID:CVCL_0022) obtained from American Type Culture Collection(ATCC, Manassas, VA, USA) were cultured in DulbeccoÕs modiÞedEagleÕs medium supplemented with 10% heat-inactivated fetalbovine serum (HI-FBS) (Cat # 16140071; Gibco, Rockville, MD,USA) and penicillin (100 U/mL)/streptomycin (100 lg/mL) (Cat…		U-87MG ATCC
29286001	CVCL_0022	U-87MG ATCC	mM sodium pyruvate. The U87MG (RRID:CVCL_0022) and CT-2a cell lines (establis	*Misidentified. This cell line is not the original glioblastoma cell line established in 1968 at the University of Uppsala. As described in PubMed=27582061 it is most probably also a glioblastoma cell line but whose origin is unknow.	No..." The cell lines were authenticated by STR profiling by the vendors and tested in our laboratory for mycoplasma contamination (negative)."	The GL261 glioma cell line (RRID:CVCL_Y003) (kindly provided by Dr. Serena Pellegatta, Istituto di Ricovero e Cura a Carattere Scientifico, Besta, Milan, Italy) and GL261-CD133+ were cultured in DMEM supplemented with 20% heat inactivated FBS, 100 IU/ml penicillin G, 100 _g/ml streptomycin, 2.5 _g/ml amphotericin B, 2 mM glutamine, and 1 mM sodium pyruvate. The U87MG (RRID:CVCL_0022) and CT-2a ce…		U-87MG ATCC
29681511	CVCL_0022	U-87MG ATCC	at# 300367/p658_U-87_MG, RRID:CVCL_0022\nHuman: SF10417 cells\tJoseph Cos	*Misidentified. This cell line is not the original glioblastoma cell line established in 1968 at the University of Uppsala. As described in PubMed=27582061 it is most probably also a glioblastoma cell line but whose origin is unknow.	No	5 cell line reported in star method section		U-87MG ATCC
28666573	CVCL_0027	Hep-G2	HB-8065, CVCL_0027\nHuman: HeL	*Problematic cell line: Misidentified. Originally thought to be a hepatocellular carcinoma cell line but shown to be from an hepatoblastoma (PubMed=19751877).	No	Cells of the HeLa cervical adenocarcinoma line and of the HepG2 hepatocellular carcinoma line, as well as mouse embryonic fibroblasts (MEFs) immortalized by expression of the SV40 large T antigen, were cultured in DulbeccoÕs modified EagleÕs medium.	***Used as hepatocellular carcinoma line.	Hep-G2 cell line is not in ICLAC's list. Cellosaurus says it's not hepatocellular carcinoma cell line, but hepatoblastoma. 7/11 authors on this list performed testing, and found no mycoplasma contamination. 4/11 used it as hepatocellular carcinoma, and the rest used this cell line only as a cell line of hepatic origin, or as a liver carcinoma, without specifying what kind of cancer.
28257634	CVCL_0027	Hep-G2	HB-8065; CVCL_0027) and LÃŽÂ²T2	*Problematic cell line: Misidentified. Originally thought to be a hepatocellular carcinoma cell line but shown to be from an hepatoblastoma (PubMed=19751877).	No	The luciferase and hormone assays in HepG2 (ATCC; Cat. no. HB-8065; RRID: CVCL_0027) and L_T2 (kindly provided by Dr. Pamela Mellon, UCSD; RRID: CVCL_0398) cells were performed as previously described [51, 92]. Ligands were purchased from commercial sources for these experiments.	***Paper does not specify if it's used as hepatocellular carcinoma, or hepatoblastoma.	Hep-G2
27383270	CVCL_0027	Hep-G2	(RRID: CVCL_0023), HepG2 (RRID: CVCL_0027), U2OS (RRID: CVCL_0042), H460	*Problematic cell line: Misidentified. Originally thought to be a hepatocellular carcinoma cell line but shown to be from an hepatoblastoma (PubMed=19751877).	No..."STR profiling was performed to ensure cell identity. No mycoplasma contamination was found."	Human HCT116 p53+/+ (RRID: CVCL_0291) and HCT116 p53-/- (RRID: CVCL_S744) cells were generous gifts from Dr. Bert Vogelstein at the John Hopkins Medical Institutes. A549 (RRID: CVCL_0023), HepG2 (RRID: CVCL_0027), U2OS (RRID: CVCL_0042), H460 (RRID: CVCL_0459) and H1299 (RRID: CVCL_0060) cells were purchased from American Type Culture Collection (ATCC). All cells were cultured in DulbeccoÕs modif…	***Used as hepatocellular carcinoma line.	Hep-G2
28827783	CVCL_0027	Hep-G2	Human liver cancer cells HepG2 (RRID:CVCL_0027), Huh-7 (RRID:CVCL_0336), PLC-P	*Problematic cell line: Misidentified. Originally thought to be a hepatocellular carcinoma cell line but shown to be from an hepatoblastoma (PubMed=19751877).	No	Human liver cancer cells HepG2 (RRID:CVCL_0027), Huh-7 (RRID:CVCL_0336), PLC-PRF-5 (RRID:CVCL_0485) were obtained from Dr. Tong Wu in Department of Pathology and Laboratory Medicine, Tulane University School of Medicine. Mouse pre-white adipocyte NIH3T3-L1 cells (RRID:CVCL_0123) and mouse pre-brown adipocyte were obtained from Dr. Sean B Lee in the Department of Pathology, Tulane University Schoo…	***Used as Human liver cancer cells HepG2	Hep-G2
28722652	CVCL_0027	Hep-G2	Lines Service; CLS Cat# 300198; RRID: CVCL_0027) were maintained and propagated	*Problematic cell line: Misidentified. Originally thought to be a hepatocellular carcinoma cell line but shown to be from an hepatoblastoma (PubMed=19751877).	No..."Cells were tested negative for mycoplasma (GATC Biotech, job number 95361)."	HepG2 cells (Cell Lines Service; CLS Cat# 300198; RRID: CVCL_0027) were maintained and propagated essentially as described previously (Schreiber et al., 2012).	***Used as non-neuronal cell line	Hep-G2
28388432	CVCL_0027	Hep-G2	HB-8065; CVCL_0027\nNIH 3T3\tAm	*Problematic cell line: Misidentified. Originally thought to be a hepatocellular carcinoma cell line but shown to be from an hepatoblastoma (PubMed=19751877).	No..."The cell lines were routinely tested and confirmed to be negative for mycoplasma contamination, as described below."	HEK293T, HepG2, and NIH 3T3 cells were all obtained directly from American Type Culture Collection and were cultured in high-glucose DMEM (Thermo Fisher Scientific) supplemented with 10% Fetal Bovine Serum (FBS; Thermo Fisher Scientific) and 1% penicillin/streptomycin (P/S). HUES 8 cells (directly obtained from the Harvard Stem Cell Institute iPS Core Facility), H7 cells (directly obtained from t…	***Used because being of hepatic origin	Hep-G2
28927749	CVCL_0027	Hep-G2	epG2 (RRID:CVCL_0027), and the immortalized human li	*Problematic cell line: Misidentified. Originally thought to be a hepatocellular carcinoma cell line but shown to be from an hepatoblastoma (PubMed=19751877).	No..."All the cell lines have been tested as negative for mycoplasma contamination"	The human liver cancer cell lines FLC4 (RRID:CVCL_D204), FLC7 (RRID: CVCL_2805), and HepG2 (RRID: CVCL_0027), and the immortalized human liver endothelial cell lineM1 were kindly supplied by Prof. Tomokazu Matsuura (The Jikei University School of Medicine, Tokyo, Japan) (Fujise et al., 1990, Matsuura et al., 1998). Human hepatic stellate cells (LX2; RRID: CVCL_5792) were kindly provided by Prof. …	***Used as a human liver cancer cell line	Hep-G2
28949917	CVCL_0027	Hep-G2	noma cell line HepG2 (RRID:CVCL_0027) were from American Type Cultur	*Problematic cell line: Misidentified. Originally thought to be a hepatocellular carcinoma cell line but shown to be from an hepatoblastoma (PubMed=19751877).	No..."All the cell lines used in this study had been tested for mycoplasma and that the tests were negative."	Human embryonic kidney cell lines 293T (RRID:CVCL_0063) and human hepatocellular carcinoma cell line HepG2 (RRID:CVCL_0027) were from American Type Culture Collection (ATCC, Manassas, VA); human hepatocellular carcinoma cell line Huh-7 (RRID:CVCL_0336), Raji (RRID:CVCL_0511) and Chinese hamster ovary cell line CHO (RRID:CVCL_0213) were from the Cell Bank of Type Culture Collection, Chinese Academ…	***Used as human hepatocellular carcinoma cell line HepG2	Hep-G2
29022906	CVCL_0027	Hep-G2	The human HCC cell line HepG2 (RRID:CVCL_0027) and SKhep1 (RRID: CVCL_0525) w	*Problematic cell line: Misidentified. Originally thought to be a hepatocellular carcinoma cell line but shown to be from an hepatoblastoma (PubMed=19751877).	No	The human HCC cell line HepG2 (RRID: CVCL_0027) and SKhep1 (RRID: CVCL_0525) were purchased from the American Type Culture Collection (ATCC, Manassas, VA, USA). All the cell lines were cultured in Dulbecco's Modified Eagle's Media (Invitrogen, Grand Island, NY, USA) supplemented with 10% fetal bovine serum (FBS) (v/v), penicillin (25 units/ml), streptomycin (25 g/ml), 1% L-glutamine, and 10% FBS.…	***Used as human hepatocellular carcinoma cell line HepG2	Hep-G2
29226804	CVCL_0027	Hep-G2	ID: CVCL_0027\nOligonucleotides	*Problematic cell line: Misidentified. Originally thought to be a hepatocellular carcinoma cell line but shown to be from an hepatoblastoma (PubMed=19751877).	No..."All cell lines were authenticated by profiling highly-polymorphic short tandem repeat loci (STRs) and tested for mycoplasma contamination. "	The different cell lines were obtained from the following sources: HEK293 (ATCC¨ CRL-1573ª) from ATCC; Hela Kyoto were a gift from the Pepperkok lab, EMBL Heidelberg; Huh7 (JCRB0403) were a gift from the Runz lab, University of Heidelberg; HepG2 (ATCC¨ HB-8065ª) from ATCC. All cell lines were authenticated by profiling highly-polymorphic short tandem repeat loci (STRs) and tested for mycoplasma c…	***Used as a human liver-derived cells.	Hep-G2
29249622	CVCL_0027	Hep-G2	Hep G2\tATCC\tRRID:CVCL_0027\nNeuro-2a(N2a)\tATCC\tRRID: CVCL_0	*Problematic cell line: Misidentified. Originally thought to be a hepatocellular carcinoma cell line but shown to be from an hepatoblastoma (PubMed=19751877).	No	3 cell line reported in star method section	***Used as human liver cancer HepG2 cells	Hep-G2
29313488	CVCL_0080	A-673	A673 (ATCC, cat# CRL-1598, RRID:CVCL_0080), TC-71 (ChildrenÃ¢â‚¬â„¢s Oncology Gr	*Problematic cell line: Misidentified. Originally thought to be a rhabdomyosarcoma cell line but shown to be from an Ewing sarcoma (PubMed=10379870; PubMed=12606131; PubMed=14697648).	No..." This includes results confirming the cell lines were free of mycoplasma contamination and common mouse pathogens (IDEXX BioResearch, Columbia, Missouri). Additionally, STR DNA profiling of the cell lines was performed and all cells were confirmed to be the indicated cell lines when queried against STR profile databases."	A673 (ATCC, cat# CRL-1598, RRID:CVCL_0080), TC-71 (ChildrenÕs Oncology Group Cell Culture and Xenograft Repository (COGcell), RRID:CVCL_2213) (Whang-Peng et al., 1986), SK-N-MC (ATCC, cat# HTB-10, RRID:CVCL_0530), CHLA-9 (COGcell, RRID:CVCL_M150) (Batra et al., 2004), CHLA-10 (COGcell, RRID:CVCL_6583) (Batra et al., 2004), U-2-OS (ATCC, cat# HTB-96, RRID:CVCL_0042), SJSA-1 (ATCC, cat# CRL-2098, R…	***Used as EwingÕs sarcoma cells	A673 not on ICLAC's list. Cellosarus says that A673 is originally thought to be a rhabdomyosarcoma cell line but shown to be from an Ewing sarcoma. Authors performed STR and found no contamination. They also addressed that this cell line is in fact EwingÕs sarcoma cells.
28432138	CVCL_0530	SK-N-MC	#HTB-10, CVCL_0530) and SH-SY	*Problematic cell line: Misidentified. Originally thought to be a neuroblastoma cell line but shown to be from an Askin tumor (PubMed=20143388).	Same paper as row 7.		***Used as neuroblastoma	SK-N-MC is present on ICLAC's list. Cellasaurus states that it is originally thought to be a neuroblastoma cell line but shown to be from an Askin tumor. One paper on this list used this cell line as as neuroblastoma cells, and the other used it as Askin tumor and has STR performed and no mycoplasma contamination and common mouse pathogens were found.
29313488	CVCL_0530	SK-N-MC	N-MC (ATCC, cat# HTB-10, RRID:CVCL_0530), CHLA-9 (COGcell, RRID:CVCL_M1	*Problematic cell line: Misidentified. Originally thought to be a neuroblastoma cell line but shown to be from an Askin tumor (PubMed=20143388).	Same paper as row 38.		***Used as Askin tumor	SK-N-MC
28092266	CVCL_0622	MDA-MB-435S	35S (CVCL_0622)Ã‚Â and NCI-H	*Problematic cell line: Contaminated. Parent cell line (MDA-MB-435) has been shown to be a M14 derivative.	No..."All of the cell lines tested negative for Mycoplasma contamination. None of the cell lines used in our studies was mentioned in the list of commonly misidentified cell lines maintained by the International Cell Line Authentication Committee."		***Misidentified according to Cellosaurus, but they used many other cell lines, and performed STR and found no mycoplasma.	MDA-MB-435S cell line is listed on the ICLAC database as misidentified cell line (as MDA-MB-435 derivatives), as well as on the Cellosaurus list. However, authors stated that they performed STR profiling, did not find contamination and that they also have not found this cell line on ICLAC's list.
28366679	CVCL_0633	U-118MG	ollection\tCVCL_0633\nU251\tSigma	*Problematic cell line: Contaminated. Shown to be a U-138MG derivative (PubMed=20143388).	Same paper as row 22.		***Purchased from ATCC	U-118MG is addressed as a contaminated glioblastoma cell line obtained from ATCC on both ICLAC's and Cellosaurus' list of contaminated cell lines. One paper does state this was obtained by ATCC and does not list a contamination. The other paper was a gift from Prof. Weller (Laboratory of Molecular Neuro-Oncology, University Hospital and University of Zurich, Switzerland), and also authors states …
29164620	CVCL_0633	U-118MG	(RRID:CVCL_3958), U118 (RRID:CVCL_0633), U138 (RRID:CVCL_0020), U251 (	*Problematic cell line: Contaminated. Shown to be a U-138MG derivative (PubMed=20143388).	No..."since comparison between the different cell lines was not performed, even potential contaminations with other glioblastoma cell lineswould not affect the conclusions drawn in the present manuscript"		***Gift from another lab	U-118MG
28347402	CVCL_1906	HEp-2	# CCL-23, CVCL_1906; tested ne	*Problematic cell line: Contaminated. Shown to be a HeLa derivative (PubMed=5641128; PubMed=566722; PubMed=1246601; PubMed=20143388). Was originally thought to originate from a laryngeal carcinoma.	No. All cell lines tested negative for microplasma	HeLa229 (ATCC Cat# CCL-2.1, RRID:CVCL_1276; tested negative for mycoplasma contamination by PCR), HEp-2 (ATCC Cat# CCL-23, RRID:CVCL_1906; tested negative for mycoplasma contamination by PCR), McCoy (ATCC Cat# CRL-1696, RRID:CVCL_3742; tested negative for mycoplasma contamination by PCR) and primary Fimb (primary cells of human fimbriae obtained from biopsies of patients undergoing medically indi…	***No details on the use of this cell line	HEp-2 listed on both ICLAC's and Cellosaurus list of contaminated cell lines. Thought to originate from a laryngeal carcinoma, but is actually cervical adenocarcinoma. This paper only says that HEp-2 tested negative for mycoplasma contamination by PCR, but it doesn't address contamination, or what kind of cell is thought to be.
29103955	CVCL_2162	PLB-985	PLB-985 cells (female; RRID:CVCL_2162) were kindly donated by Dr. Mar	*Problematic cell line: Contaminated. Shown to be a HL-60 derivative	No. "They were not checked for contamination with mycoplasma or with other cell lines. "	PLB-985 cells (female; RRID:CVCL_2162) were kindly donated by Dr. Mary Dinauer. They were cultured according to standard protocols in RPMI medium with 10% FCS, glutamine and antibiotics. Cells were used exclusively for controls or as a reference.	***Authors did not checked for contamination with mycoplasma or with other cell lines.	PLB-985 is listed as contaminated cell line, HL-60 derivative (However, both Leukemia, acute myeloid, M4).
28553926	CVCL_2219	U-373MG ATCC	# HTB-17, CVCL_2219) were orig	*Problematic cell line: Contaminated/misidentified. Shown to be a U-251MG derivative. This cell line is not the original astrocytoma cell line established in 1973 at the University of Uppsala. See U-373MG Uppsala (CVCL_2818) for the original U-373MG cell line.	Same paper as row 20.	Both cell lines are free from mycoplasma and authenticated with short tandem repeat (STR) profiling by Johns Hopkins Genetic Resources Core facility using Promega GenePrint 10 system (Madison, WI)	***Used as glioblastoma, and STR performed	Listed in both Cellosaurus and ICLAC's list as being misidentified when purchased at ATCC, and that is actually U-251MG derivative (both are glioblastoma cell lines). The first paper did purchase it at ATCC, but authors also performed STR and found this cell line ti be free from mycoplasma. The other paper does not give details.
29311766	CVCL_2219	U-373MG ATCC	rat cerebral cortex or U373MG (CVCL_2219) cell cDNA was used as the posi	*Problematic cell line: Contaminated/misidentified. Shown to be a U-251MG derivative. This cell line is not the original astrocytoma cell line established in 1973 at the University of Uppsala. See U-373MG Uppsala (CVCL_2818) for the original U-373MG cell line.	No	Adult rat cerebral cortex or U373MG (CVCL_2219) cell cDNA was used as the positive control, and U373MG was transfected with a rat Hrh1 siRNA-Smart-pool siRNA (Accell, GE Healthcare, Chicago, IL, USA) as a negative control for H1R amplification. Endpoint PCR and electrophoresis in 2% agarose gel were performed to verify the size of the products with GelRed (Biotium, Inc., Fremont, CA, USA). Finall…	***No details on the nature of cell line	U-373MG ATCC
28301608	CVCL_2537	K1	92030501, CVCL_2537) (Sigma Al	*Problematic cell line: Contaminated. Shown to be a GLAG-66 derivative (PubMed=19087340; PubMed=20143388).	No	Human thyroid carcinoma K1 cell line, not expressing c-KIT, was obtained from Sigma Aldrich (Sigma Aldrich Cat# 92030501, RRID:CVCL_2537) (Sigma Aldrich, Saint Louis, MO, USA). Cells were cultured in DMEM:Ham_s F12:MCDB 105 (2:1:1) (Thermo Fisher Scientific, Waltham, MA, USA) + 2mM Glutamine (Thermo Fisher Scientific, Waltham, MA, USA) + 10% Fetal Bovine Serum (FBS) (Thermo Fisher Scientific, Wal…	***Used as human thyroid carcinoma K1 cell line	K1 is listed as problematic cell line, shown to be a GLAG-66 derivative (both Thyroid, papillary carcinoma). Authors do not address this or report STR profiling, and only state that this cell lines is used as human thyroid carcinoma K1 cell line.
28347402	CVCL_3742	McCoy	CRL-1696, CVCL_3742; tested ne	*Problematic cell line: Misidentified. Originally thought to be of human origin but found to be a mouse NCTC clone 929 derivative (PubMed=6451928; PubMed=20143388). Were thought to originate from the synovial fluid in the knee joint of a patient suffering from degenerative arthritis.	Same paper as row 44.		***No details on the use of this cell line	McCoy cell line is used in the same paper as HEp-2. Listed as contaminated, but the paper gives no nature of the use of this cell line.
28561737	CVCL_3960	LN-443	CVCL_3960), LN-382 (	*Problematic cell line: Contaminated. Shown to be a LN-444 derivative (PubMed=22570425). Was originally thought to originate from a 66 year old male patient with a glioblastoma.	Yes. "LN-443 is included in the list of commonly misidentified cell lines (International Cell Line Authentication Committee) and is considered to be LN-444."		***Contamination addressed	LN-443 listed as contaminated cell lines, a LN-444 derivative (PubMed=22570425) that was originally thought to be a glioblastoma. Authors addressed this piece of information in their paper.
29345617	CVCL_A570	NCI-H513	come Trust Sanger Institute, UK\tRRID:CVCL_A570\t	*Problematic cell line: Contaminated. Shown to be a NCI-H125 derivative.	Yes. "As a cell line classified as mesothelioma, H513 (on the list of commonly misidentified cell lines) was included in the drug screen of 15 mesothelioma cell lines conducted. Use of this cell line however was not carried forward to further experiments in the paper."	All cell lines were sourced from the Wellcome Trust Sanger Institute except the H226 line that was a kind gift from Dr Peter Szlosarek, Barts Cancer Institute. All cell lines were authenticated by genotyping using Short Tandem Repeat (STR) and Sequenom profiling of a panel of 92 single nucleotide polymorphisms for each cell line to ensure non-synonymous cell lines were not used. As a cell line cl…	***Use of this cell line however was not carried forward to further experiments in the paper.	NCI-H513 listed as a problematic cell line, a NCI-H125 derivative. Authors address this and state that they refrained from using this cell line upon identification.
27976757	CVCL_B057	M4A4	CRL-2927, CVCL_B057, kind gift	*LUHMES IS NOT PROBLEMATIC CELL LINE.	No	LUHMES cell (ATCC cat# CRL-2927, RRID CVCL_B057, kind gift from Dr Tanja Waldmann) tissue culture medium and methods were as described in Reference (Scholz et al., 2011) with some minor alterations. All vessels were coated in poly-L-ornithine (PLO) and fibronectin overnight at 37¡C. Proliferating LUHMES cells were seeded at 2x106 cells/T75 every 2 days. For differentiation, 2.5x106 cells were see…	****TYPO!***	This paper uses LUHMES cells, not M4A4. I think this was a typo: authors documented CVCL_B057, instead of CVCL_B056.
